# Supplementary material for: A Unique Signature for Cancer‐Associated Fibroblasts in Melanoma Metastases
Source: Pigment Cell Melanoma Res. 2025 Feb 9;38(2):e70002. doi: 10.1111/pcmr.70002 (PMC11808227; doi:10.1111/pcmr.70002)
Supplement: Supplementary file 2 — Table S1. Marker genes for MM and TME cell clusters. This table lists the marker genes, which were employed for the identification of MM and TME cell clusters. [file PCMR-38-0-s004.xlsx]

## Sheet: 20220803_cluster_annotation
	Cluster	Cell type	Marker genes
	0	MM	Cd63, Cited1, Cst6
	1	MM	Dct, Tyrp1, Syt4
	2	Macrophage	Chil3, Ccl6, Lyz2, Ear2
	3	Resp. cil. cell	Sec14l3, Tmem212, Ccdc153,
	4	LEC	Lyve1, Tmem100, Ptprb, Cldn5, Cd93
	5	Macrophage	Lyz2, Cybb
	6	Macrophage	C1qa, C1qb, C1qc, Apoe
	7	Fibroblast	Col1a1, Col1a2, Col3a1, Dcn, Apod, Mgp, Lum, Timp1, Ccl11
	8	MM	Cspg4, Syt4, Nav3
	9	Fibroblast	Col1a2, Inmt, Mgp, Dcn, Clec3b, Ogn, Dpt
	10	Neutrophil	S100a9, S100a8, Il1b, Csf3r, Cxcr2
	11	B cell	Igkc, Ighm, Cd79a, Cd79b, Ly6d, Ms4a, Iglc2
	12	BEC	Pecam, Cd34, Emcn, Vwf, Stab1, Eng
	13	Club cell	Bpifa1, Scgb1a1, Scgb3a1, Scgb3a2
	14	AT- 2	Sftpc, Sftpa1, Sftpb, Sftpd, Slc34a2
	15	BEC	Kdr, Icam2, Cldn5
	16	Fibroblast	Col1a1, Col1a2, Col3a1, Dcn, Mgp, Lum
	17	NK cell	Gzma, Ccl5, Nkg7, Prf1, Ccl4
	18	Resp. cil. cell	Sec14l3, Tmem212, Ccdc153, Tppp3, Dynlrb2
	19	T cells	Il7r, Trac, Trbc2, Cd3g, Trbc1, Tcf7
	20	Fibroblast	Col1a1, Col1a2, Col3a1, Dcn, Mgp
	21	AT- 2	Sftpc, Sftpa1, Sftpb, Sftpd, Slc34a2
	22	Macrophage	Chil3, Ccl6, Lyz2, Ear2
	23	Resp. cil. cell	Sec14l3, Ccdc153
	24	B cell	Igkc, Ighm, Cd79a, Cd79b, Ly6d, Ms4a, Iglc2
