# Supplementary material for: A Unique Signature for Cancer‐Associated Fibroblasts in Melanoma Metastases
Source: Pigment Cell Melanoma Res. 2025 Feb 9;38(2):e70002. doi: 10.1111/pcmr.70002 (PMC11808227; doi:10.1111/pcmr.70002)
Supplement: Supplementary file 3 — Table S2. Differentially expressed genes of the described fibroblast and CAF clusters. This table lists the differentially expressed genes for the identified fibroblast and CAF clusters. [file PCMR-38-0-s002.xlsx]

## Sheet: peribronchial
p_val	avg_log2FC	pct.1	pct.2	p_val_adj	cluster	gene
3.24605e-109	3.87308	0.34	0.028	1.04799e-104	Fib_11	Hhip
8.64659e-92	2.74935	0.951	0.402	2.79155e-87	Fib_11	Scgb1a1
1.90082e-72	1.84657	0.772	0.207	6.13679e-68	Fib_11	Fmo2
3.13776e-54	1.3569	0.265	0.033	1.01302e-49	Fib_11	Bmp5
1.10694e-50	1.10742	0.63	0.189	3.57374e-46	Fib_11	Sftpc
5.9359e-46	1.65436	0.58	0.172	1.9164e-41	Fib_11	Mylk
1.77777e-45	1.79134	0.358	0.071	5.73952e-41	Fib_11	Adarb1
5.1656e-39	2.50884	0.315	0.065	1.66772e-34	Fib_11	Enpp2
2.4736e-38	1.46821	0.494	0.141	7.98603e-34	Fib_11	Limch1
1.00275e-36	2.38151	0.265	0.049	3.23739e-32	Fib_11	Mustn1
2.83376e-36	1.62651	0.802	0.416	9.14878e-32	Fib_11	Apoe
3.18001e-36	1.6575	0.383	0.099	1.02667e-31	Fib_11	Mical3
6.99824e-36	2.12998	0.765	0.449	2.25938e-31	Fib_11	Macf1
1.4804e-34	1.69751	0.481	0.161	4.77946e-30	Fib_11	Adamts10
3.96902e-34	0.884127	1	0.993	1.2814e-29	Fib_11	Malat1
4.08247e-31	1.21865	0.895	0.67	1.31803e-26	Fib_11	Dct
6.242e-29	1.25105	0.278	0.062	2.01523e-24	Fib_11	Nebl
2.19886e-27	1.08733	0.253	0.055	7.09902e-23	Fib_11	Hlf
3.15945e-25	1.54034	0.593	0.29	1.02003e-20	Fib_11	Ptgds
6.57919e-25	1.23293	0.475	0.179	2.12409e-20	Fib_11	Pmel
4.75911e-23	1.31776	0.327	0.102	1.53648e-18	Fib_11	Ptprd
1.5313e-22	1.03257	0.34	0.103	4.94381e-18	Fib_11	Spon1
1.43429e-21	1.1936	0.389	0.137	4.6306e-17	Fib_11	Mettl7a1
3.34544e-21	1.27753	0.438	0.176	1.08008e-16	Fib_11	Tyrp1
7.30272e-21	1.06077	0.451	0.174	2.35768e-16	Fib_11	Fhl1
9.50858e-21	1.26116	0.333	0.11	3.06984e-16	Fib_11	Hmcn1
1.74852e-20	0.749315	0.944	0.732	5.64511e-16	Fib_11	Cox4i1
2.6003e-20	1.11704	0.432	0.172	8.39507e-16	Fib_11	Tbx2
2.61971e-20	1.27633	0.71	0.45	8.45775e-16	Fib_11	Chchd10
1.72147e-19	1.0496	0.691	0.399	5.55778e-15	Fib_11	Atp5g1
2.88828e-19	1.03814	0.543	0.27	9.32482e-15	Fib_11	Tns1
6.78105e-19	1.26112	0.377	0.145	2.18926e-14	Fib_11	Dock4
9.29479e-19	1.33197	0.296	0.097	3.00082e-14	Fib_11	Slit2
2.70742e-18	1.43333	0.383	0.151	8.74091e-14	Fib_11	Mfap4
2.873e-18	1.31555	0.278	0.092	9.27548e-14	Fib_11	Per3
4.13244e-18	0.879856	0.309	0.1	1.33416e-13	Fib_11	Atp1a2
7.42405e-18	1.14918	0.358	0.131	2.39686e-13	Fib_11	Prex2
8.78726e-18	0.780526	0.87	0.65	2.83697e-13	Fib_11	Cox8a
2.06369e-17	0.965594	0.667	0.364	6.66262e-13	Fib_11	Gpnmb
2.21912e-17	0.988818	0.747	0.551	7.16444e-13	Fib_11	Lgals3
3.0668e-17	1.19709	0.401	0.167	9.90117e-13	Fib_11	Cited1
8.0144e-16	0.935792	0.66	0.405	2.58745e-11	Fib_11	Ndufb9
1.39058e-15	0.807253	0.895	0.735	4.48947e-11	Fib_11	Cd63
6.9655e-15	0.957166	0.623	0.4	2.24881e-10	Fib_11	Tmem176a
7.61128e-15	1.11968	0.481	0.247	2.4573e-10	Fib_11	Syngr1
9.53904e-15	1.20498	0.309	0.123	3.07968e-10	Fib_11	2022-09-04
1.21764e-14	1.11314	0.623	0.412	3.93116e-10	Fib_11	Tmem176b
2.07348e-13	0.916523	0.543	0.329	6.69422e-09	Fib_11	Pbx1
3.24097e-13	0.517078	0.475	0.229	1.04635e-08	Fib_11	Inmt
4.56986e-13	1.06807	0.593	0.372	1.47538e-08	Fib_11	Atp6v1e1
1.04485e-12	1.22468	0.309	0.136	3.3733e-08	Fib_11	Specc1l
1.29901e-12	0.411037	0.994	0.979	4.19385e-08	Fib_11	Fth1
2.67255e-12	0.992497	0.531	0.327	8.62834e-08	Fib_11	Pnisr
3.00421e-12	0.825468	0.66	0.447	9.6991e-08	Fib_11	Atp5d
5.89448e-12	0.5995	0.846	0.574	1.90303e-07	Fib_11	Mif
1.139e-11	1.01998	0.284	0.122	3.67727e-07	Fib_11	Akap8l
2.11579e-11	0.906335	0.58	0.396	6.83084e-07	Fib_11	Atp6v0b
3.90949e-11	0.472923	0.969	0.798	1.26218e-06	Fib_11	Lgals1
1.0265e-10	0.824498	0.556	0.394	3.31405e-06	Fib_11	Tcf25
1.17172e-10	0.798801	0.302	0.137	3.78291e-06	Fib_11	Ndrg2
1.37531e-10	0.791197	0.302	0.138	4.44018e-06	Fib_11	Crebrf
1.87351e-10	0.647063	0.951	0.895	6.04862e-06	Fib_11	Mgp
1.2295e-09	0.789534	0.309	0.147	3.96943e-05	Fib_11	Pnkd
1.43508e-09	0.638332	0.772	0.613	4.63317e-05	Fib_11	Uqcrh
1.78926e-09	0.623527	0.377	0.196	5.77661e-05	Fib_11	Mrps24
2.59792e-09	0.408738	0.957	0.868	8.3874e-05	Fib_11	Ppia
3.66234e-09	0.568042	0.747	0.599	0.000118239	Fib_11	Sptbn1
3.97074e-09	0.831217	0.549	0.407	0.000128195	Fib_11	Nfib
4.07374e-09	0.810141	0.352	0.181	0.000131521	Fib_11	Prelp
6.34669e-09	0.797173	0.296	0.141	0.000204903	Fib_11	Npnt
1.09856e-08	0.69483	0.593	0.415	0.00035467	Fib_11	Atp5o
1.3664e-08	0.408459	0.944	0.9	0.000441143	Fib_11	Rps14
3.01291e-08	0.496848	0.864	0.824	0.000972717	Fib_11	Rps5
3.44011e-08	0.50629	0.716	0.544	0.00111064	Fib_11	Cox7a2
5.17896e-08	0.657406	0.66	0.53	0.00167203	Fib_11	Hint1
7.83402e-08	0.320928	0.92	0.789	0.00252921	Fib_11	Rpl15
8.18693e-08	0.611895	0.525	0.354	0.00264315	Fib_11	Nedd8
8.48895e-08	0.707104	0.475	0.312	0.00274066	Fib_11	Park7
1.40167e-07	0.935032	0.309	0.165	0.0045253	Fib_11	Gyg
1.5719e-07	0.720689	0.395	0.239	0.00507487	Fib_11	Gpx3
1.87941e-07	0.749085	0.469	0.323	0.00606766	Fib_11	Ndufb8
3.66464e-07	0.684537	0.358	0.209	0.0118313	Fib_11	Gas6
4.25677e-07	0.355033	0.889	0.795	0.013743	Fib_11	Rpl18
4.49432e-07	0.962306	0.358	0.216	0.0145099	Fib_11	Adamts1
5.11425e-07	1.31622	0.315	0.181	0.0165113	Fib_11	Rgs2
5.1704e-07	0.620083	0.302	0.16	0.0166926	Fib_11	Tnxb
5.53677e-07	0.498075	0.599	0.432	0.0178755	Fib_11	Uqcr10
5.61321e-07	0.721983	0.444	0.296	0.0181223	Fib_11	Ndufa11
5.99688e-07	0.604822	0.556	0.421	0.0193609	Fib_11	Map1lc3b
6.02071e-07	0.676986	0.494	0.36	0.0194379	Fib_11	Bri3
8.26112e-07	0.956396	0.265	0.146	0.026671	Fib_11	Pid1
1.62119e-06	0.609494	0.642	0.506	0.0523402	Fib_11	Gpx4
1.70105e-06	0.569494	0.599	0.454	0.0549185	Fib_11	Ckb
1.9019e-06	0.559028	0.611	0.449	0.0614028	Fib_11	Cox5b
2.05619e-06	0.451558	0.648	0.501	0.0663842	Fib_11	Emp3
2.11557e-06	0.487988	0.623	0.498	0.068301	Fib_11	Zbtb20
2.69621e-06	0.637996	0.574	0.447	0.0870472	Fib_11	Ndufa13
2.72186e-06	0.463167	0.321	0.184	0.0878752	Fib_11	Hspb1
3.32413e-06	0.798997	0.401	0.275	0.10732	Fib_11	Lama4
3.34774e-06	0.318864	0.963	0.931	0.108082	Fib_11	Rpl13
3.53665e-06	0.793317	0.37	0.244	0.114181	Fib_11	Lamtor2
4.0055e-06	0.947284	0.302	0.183	0.129318	Fib_11	Aopep
4.06209e-06	0.711766	0.401	0.276	0.131145	Fib_11	Aldh2
4.11682e-06	0.706308	0.259	0.137	0.132912	Fib_11	Slc45a2
4.20259e-06	0.39474	0.883	0.841	0.135681	Fib_11	Rpl8
4.46632e-06	0.387458	0.809	0.698	0.144195	Fib_11	Chchd2
4.96902e-06	0.583115	0.34	0.203	0.160425	Fib_11	Fxyd1
5.19116e-06	0.605368	0.543	0.41	0.167597	Fib_11	Atp5k
5.49595e-06	0.640967	0.278	0.154	0.177437	Fib_11	Ablim1
5.9501e-06	0.2976	0.932	0.875	0.192099	Fib_11	Rpl6
5.95803e-06	0.67299	0.395	0.263	0.192355	Fib_11	Timm10b
5.98268e-06	0.271347	0.778	0.563	0.193151	Fib_11	Xist
6.16385e-06	0.317152	0.827	0.717	0.199	Fib_11	Cst3
6.17454e-06	0.480153	0.549	0.398	0.199345	Fib_11	Cyba
6.49628e-06	0.658659	0.463	0.335	0.209732	Fib_11	Mdh2
6.68883e-06	0.650621	0.463	0.331	0.215949	Fib_11	Nme1
7.03146e-06	0.704777	0.451	0.309	0.227011	Fib_11	Ndufb5
9.1356e-06	0.356136	0.883	0.794	0.294943	Fib_11	Rpl3
1.00795e-05	0.257442	0.988	0.947	0.325415	Fib_11	Rps29
1.0088e-05	0.548519	0.698	0.598	0.325691	Fib_11	Bsg
1.05382e-05	0.513576	0.611	0.528	0.340226	Fib_11	Ctsz
1.33293e-05	0.459608	0.79	0.696	0.430338	Fib_11	Oaz1
1.33304e-05	0.38531	0.642	0.516	0.430373	Fib_11	Slc25a4
1.83216e-05	0.547599	0.463	0.328	0.591514	Fib_11	Csrp1
1.87334e-05	0.619574	0.321	0.205	0.604809	Fib_11	Sin3b
2.0178e-05	0.496952	0.315	0.188	0.651446	Fib_11	Dkk3
2.44961e-05	0.668256	0.389	0.264	0.790858	Fib_11	Klf9
2.52379e-05	0.462626	0.315	0.19	0.814807	Fib_11	Idh2
2.80154e-05	0.657059	0.549	0.431	0.904477	Fib_11	Rsrp1
2.80255e-05	0.501472	0.265	0.153	0.904803	Fib_11	Tmem147
2.8359e-05	0.545554	0.605	0.478	0.91557	Fib_11	Atp5j2
3.05964e-05	0.645094	0.34	0.22	0.987803	Fib_11	S100a1
3.70603e-05	0.681714	0.296	0.186	1	Fib_11	Myo1b
3.80285e-05	0.25467	0.926	0.834	1	Fib_11	Hsp90ab1
4.04664e-05	0.457687	0.759	0.686	1	Fib_11	Naca
4.50866e-05	0.70965	0.346	0.24	1	Fib_11	Mrpl20
4.51514e-05	0.739255	0.389	0.288	1	Fib_11	Mat2a
5.45082e-05	0.433902	0.475	0.348	1	Fib_11	Ndufb11
5.97447e-05	0.695075	0.364	0.251	1	Fib_11	Sec11c
5.98613e-05	0.426174	0.667	0.563	1	Fib_11	Cox6b1
6.39826e-05	0.296205	0.895	0.831	1	Fib_11	Myl6
6.57214e-05	0.726901	0.321	0.219	1	Fib_11	Sf3b6
6.60798e-05	0.934975	0.296	0.193	1	Fib_11	Cst6
6.91815e-05	0.307079	0.778	0.708	1	Fib_11	Rpl7a
6.91866e-05	0.447822	0.623	0.541	1	Fib_11	Dbi
7.62538e-05	0.551858	0.309	0.199	1	Fib_11	Ltbp3
8.03431e-05	0.740278	0.333	0.228	1	Fib_11	Nupr1
8.93706e-05	0.59834	0.562	0.499	1	Fib_11	Son
0.00010789	0.482371	0.377	0.258	1	Fib_11	Mpzl1
0.000108642	0.303305	0.79	0.687	1	Fib_11	Prdx1
0.000110044	0.266662	0.846	0.753	1	Fib_11	Rpl10a
0.00012384	0.818531	0.272	0.182	1	Fib_11	Trim35
0.000146418	0.642924	0.327	0.223	1	Fib_11	Mlf2
0.000148439	0.51782	0.593	0.51	1	Fib_11	Srrm2
0.00015409	0.734146	0.309	0.2	1	Fib_11	Cyc1
0.000165492	0.679062	0.407	0.307	1	Fib_11	Srsf7
0.000206102	0.541149	0.358	0.249	1	Fib_11	Lamtor4
0.000206482	0.297516	0.926	0.827	1	Fib_11	Rps7
0.000208385	0.549186	0.469	0.381	1	Fib_11	Rabac1
0.000216131	0.499625	0.469	0.352	1	Fib_11	Smdt1
0.000253701	0.498477	0.296	0.192	1	Fib_11	Rex1bd
0.000284124	0.545062	0.34	0.234	1	Fib_11	Rarres2
0.000315077	0.514065	0.265	0.168	1	Fib_11	Hras
0.000336172	0.399063	0.537	0.439	1	Fib_11	Atp5g2
0.000371095	0.466609	0.543	0.446	1	Fib_11	Dad1
0.000372035	0.532494	0.333	0.229	1	Fib_11	H2afv
0.000399177	0.587773	0.309	0.21	1	Fib_11	Tmem160
0.000407681	0.492299	0.444	0.338	1	Fib_11	Selenom
0.000468175	0.279901	0.895	0.858	1	Fib_11	Rpl18a
0.000498901	0.56151	0.259	0.169	1	Fib_11	Mgat4b
0.000500663	0.459696	0.383	0.274	1	Fib_11	Drap1
0.00050574	0.510737	0.407	0.315	1	Fib_11	Atp6v1f
0.000612083	0.548579	0.29	0.196	1	Fib_11	Timm8b
0.000614411	0.61993	0.358	0.277	1	Fib_11	Rbm5
0.000650095	0.569163	0.309	0.213	1	Fib_11	Cox14
0.000657889	0.543263	0.327	0.232	1	Fib_11	Map1lc3a
0.000658419	0.481384	0.494	0.389	1	Fib_11	Ssr4
0.000669915	0.61216	0.259	0.168	1	Fib_11	Acaa2
0.000747277	0.393975	0.506	0.409	1	Fib_11	Rab14
0.000747975	0.420481	0.327	0.23	1	Fib_11	Zcrb1
0.000804149	0.403056	0.302	0.206	1	Fib_11	Tspan3
0.000824046	0.277396	0.395	0.27	1	Fib_11	Gstm1
0.000827972	0.355948	0.451	0.356	1	Fib_11	Eef1d
0.00108963	0.667216	0.451	0.392	1	Fib_11	AC149090.1
0.00109755	0.509053	0.29	0.202	1	Fib_11	Ccdc85b
0.00121318	0.562598	0.34	0.258	1	Fib_11	Nfic
0.00135336	0.250494	0.932	0.863	1	Fib_11	Rps10
0.00139047	0.306734	0.426	0.318	1	Fib_11	Psmb6
0.0015024	0.823132	0.395	0.334	1	Fib_11	Prpf4b
0.00151222	0.551573	0.259	0.18	1	Fib_11	Zbtb38
0.00162666	0.481709	0.29	0.203	1	Fib_11	Por
0.00177164	0.46025	0.284	0.194	1	Fib_11	Mrpl30
0.00177567	0.578253	0.352	0.273	1	Fib_11	Ubxn1
0.00177747	0.266477	0.87	0.831	1	Fib_11	Rps11
0.00178716	0.532062	0.506	0.436	1	Fib_11	Uqcr11
0.00190493	0.506964	0.321	0.242	1	Fib_11	Ccdc50
0.00193547	0.535864	0.284	0.198	1	Fib_11	Ech1
0.0019485	0.568098	0.463	0.373	1	Fib_11	Mtch1
0.00210628	0.401928	0.537	0.456	1	Fib_11	Prdx2
0.00252936	0.252223	0.63	0.557	1	Fib_11	Slc25a3
0.00266871	0.552674	0.37	0.305	1	Fib_11	Nfix
0.00271926	0.417436	0.383	0.3	1	Fib_11	Rbpms
0.00281462	0.534857	0.321	0.242	1	Fib_11	Peak1
0.00288602	0.426057	0.593	0.519	1	Fib_11	Atp5h
0.00294824	0.58951	0.383	0.305	1	Fib_11	Timm13
0.00301588	0.509203	0.278	0.202	1	Fib_11	Fkbp8
0.00355492	0.253854	0.84	0.8	1	Fib_11	Ubb
0.0036245	0.509266	0.58	0.512	1	Fib_11	Atp6v0c
0.00363112	0.395018	0.284	0.2	1	Fib_11	2022-03-02
0.00369706	0.468974	0.574	0.521	1	Fib_11	Gabarap
0.00370393	0.351855	0.383	0.293	1	Fib_11	Chmp2a
0.00378028	0.499526	0.327	0.252	1	Fib_11	Wasf2
0.00393262	0.464967	0.315	0.236	1	Fib_11	Ap2s1
0.00408941	0.529134	0.389	0.309	1	Fib_11	Tmem234
0.00423561	0.415726	0.29	0.208	1	Fib_11	Gabarapl2
0.00471535	0.361859	0.42	0.326	1	Fib_11	Eif3k
0.00489638	0.578758	0.377	0.307	1	Fib_11	Tacc1
0.0049971	0.626635	0.309	0.235	1	Fib_11	Micos13
0.0052533	0.600389	0.259	0.192	1	Fib_11	Pkd1
0.00531882	0.39948	0.278	0.198	1	Fib_11	Eci2
0.00540238	0.48076	0.272	0.204	1	Fib_11	Hmgn3
0.0057397	0.476665	0.506	0.461	1	Fib_11	Cox5a
0.00600624	0.327596	0.42	0.34	1	Fib_11	Nenf
0.0062401	0.549575	0.556	0.52	1	Fib_11	Atp1a1
0.00632159	0.502259	0.364	0.3	1	Fib_11	Ash1l
0.00648077	0.456756	0.444	0.385	1	Fib_11	Tle5
0.00801145	0.566108	0.395	0.33	1	Fib_11	Pam
0.0082552	0.467406	0.284	0.216	1	Fib_11	Ddr2
0.00841489	0.44387	0.253	0.185	1	Fib_11	Tcn2
0.00852657	0.436777	0.377	0.313	1	Fib_11	D8Ertd738e
0.00881772	0.595438	0.333	0.273	1	Fib_11	Pdgfra
0.00919191	0.381206	0.358	0.282	1	Fib_11	Ndufb4
0.00945566	0.625823	0.265	0.2	1	Fib_11	Syne1

## Sheet: advential
p_val	avg_log2FC	pct.1	pct.2	p_val_adj	cluster	gene
0	3.31219	0.87	0.2	0	Fib_5	Clec3b
0	2.56359	0.812	0.182	0	Fib_5	Dpt
0	1.97404	0.507	0.034	0	Fib_5	Scara5
1.56588e-294	2.94924	0.734	0.152	5.05545e-290	Fib_5	Pi16
3.14791e-286	1.73252	0.466	0.047	1.0163e-281	Fib_5	Galnt15
3.91586e-283	3.13998	0.998	0.577	1.26424e-278	Fib_5	Gsn
6.00165e-270	2.46	0.762	0.185	1.93763e-265	Fib_5	Fbln1
2.19405e-225	2.58093	0.98	0.701	7.08349e-221	Fib_5	Dcn
7.43744e-223	1.94623	0.646	0.133	2.40118e-218	Fib_5	Pcolce2
2.55094e-205	2.4057	0.786	0.264	8.23572e-201	Fib_5	Cfh
7.71325e-192	2.34229	0.795	0.288	2.49022e-187	Fib_5	Ly6a
1.94942e-190	1.02334	0.255	0.018	6.29371e-186	Fib_5	Opcml
3.09701e-183	1.58179	0.484	0.084	9.99869e-179	Fib_5	Dpep1
3.25865e-176	1.54832	0.59	0.134	1.05206e-171	Fib_5	Tnxb
2.74565e-172	1.42086	0.384	0.055	8.86435e-168	Fib_5	Adh1
4.90068e-170	1.27914	0.406	0.064	1.58218e-165	Fib_5	Scara3
1.27446e-166	2.02288	0.715	0.245	4.11459e-162	Fib_5	Cygb
3.5753e-161	1.55633	0.553	0.129	1.15429e-156	Fib_5	Ablim1
2.81547e-158	1.72509	0.682	0.202	9.08973e-154	Fib_5	Ogn
6.49636e-158	2.12153	0.896	0.497	2.09735e-153	Fib_5	Timp3
1.84047e-155	1.02821	0.268	0.028	5.94195e-151	Fib_5	Itgbl1
7.17047e-151	1.77501	0.866	0.477	2.31499e-146	Fib_5	Timp2
7.68523e-148	1.72757	0.717	0.265	2.48118e-143	Fib_5	Cd34
1.56987e-146	1.93778	0.832	0.454	5.06834e-142	Fib_5	Serping1
4.9538e-146	1.23243	0.359	0.057	1.59934e-141	Fib_5	Ntn1
7.85024e-145	1.57969	0.708	0.242	2.53445e-140	Fib_5	Gstm1
1.45638e-144	1.77524	0.609	0.18	4.70191e-140	Fib_5	Thbd
3.82644e-142	1.88461	0.708	0.251	1.23537e-137	Fib_5	C3
1.21308e-139	1.17949	0.406	0.076	3.91643e-135	Fib_5	Olfml2b
1.38378e-135	1.35647	0.313	0.046	4.46755e-131	Fib_5	Sfrp4
1.62871e-134	1.38917	0.68	0.204	5.25828e-130	Fib_5	Inmt
8.96294e-132	1.20389	0.428	0.089	2.89368e-127	Fib_5	Ar
7.21706e-128	1.13269	0.335	0.057	2.33003e-123	Fib_5	Gxylt2
4.60654e-125	1.22152	0.374	0.073	1.48722e-120	Fib_5	Dact1
8.16302e-124	1.49853	0.477	0.118	2.63543e-119	Fib_5	Htra3
1.53524e-122	1.06852	0.367	0.069	4.95651e-118	Fib_5	Sema3d
1.6003e-120	1.50991	0.665	0.246	5.16658e-116	Fib_5	Plxdc2
5.69666e-120	1.20797	0.507	0.132	1.83917e-115	Fib_5	Abi3bp
6.36913e-120	1.30532	0.482	0.125	2.05627e-115	Fib_5	C1ra
7.35103e-120	1.44738	0.588	0.186	2.37328e-115	Fib_5	Abca8a
2.60493e-119	1.05719	0.361	0.069	8.41003e-115	Fib_5	Osr1
1.54573e-118	1.40914	0.862	0.476	4.99039e-114	Fib_5	Zbtb20
3.46438e-118	1.57111	0.538	0.155	1.11848e-113	Fib_5	Ly6c1
9.70402e-115	1.71418	0.799	0.415	3.13294e-110	Fib_5	Igfbp4
4.13814e-114	0.988249	0.331	0.059	1.336e-109	Fib_5	Abcc9
6.11188e-114	1.31951	0.598	0.189	1.97322e-109	Fib_5	Scn7a
2.26227e-111	1.42287	0.464	0.117	7.30374e-107	Fib_5	Sema3c
1.17006e-110	1.70719	0.544	0.178	3.77753e-106	Fib_5	Nbl1
5.77409e-107	0.88016	0.298	0.052	1.86417e-102	Fib_5	Ecm2
1.09736e-104	1.1152	0.365	0.081	3.54284e-100	Fib_5	Entpd2
8.17868e-104	0.826419	0.263	0.042	2.64049e-99	Fib_5	Tspan11
1.47511e-103	1.4868	0.657	0.273	4.76239e-99	Fib_5	Serpinf1
3.3334e-103	1.22185	0.523	0.164	1.07619e-98	Fib_5	Slc43a3
4.35524e-102	1.39039	0.67	0.274	1.40609e-97	Fib_5	Col14a1
7.78562e-100	1.32485	0.644	0.258	2.51359e-95	Fib_5	C1s1
1.1424e-99	1.11618	0.337	0.072	3.68824e-95	Fib_5	Wnt5a
1.67546e-99	1.28851	0.663	0.281	5.40924e-95	Fib_5	Nfix
2.64337e-99	1.27587	0.622	0.234	8.53413e-95	Fib_5	Pmp22
3.90088e-99	1.02986	0.406	0.099	1.2594e-94	Fib_5	Nr1d1
5.18622e-99	1.41443	0.669	0.294	1.67437e-94	Fib_5	Ltbp4
1.93721e-98	1.34499	0.711	0.313	6.25428e-94	Fib_5	Selenop
3.04926e-98	1.3128	0.637	0.258	9.84455e-94	Fib_5	Rnase4
6.59517e-98	1.0575	0.52	0.154	2.12925e-93	Fib_5	Sod3
1.72213e-97	0.800222	0.279	0.049	5.55991e-93	Fib_5	Ackr3
8.72534e-97	1.13835	0.453	0.129	2.81698e-92	Fib_5	Medag
1.46235e-95	0.603759	0.253	0.041	4.7212e-91	Fib_5	Lrrc17
2.06638e-95	0.973293	0.899	0.379	6.6713e-91	Fib_5	Scgb1a1
4.1803e-94	1.32028	0.579	0.212	1.34961e-89	Fib_5	Rarres2
6.22182e-93	2.27845	0.333	0.076	2.00872e-88	Fib_5	Mmp3
2.13752e-92	0.774444	0.283	0.053	6.901e-88	Fib_5	Qpct
1.06876e-91	1.33709	0.613	0.244	3.4505e-87	Fib_5	Nfia
8.73168e-91	1.23752	0.477	0.147	2.81902e-86	Fib_5	Gas1
2.58338e-89	0.865075	0.391	0.1	8.34043e-85	Fib_5	Lpar1
1.29673e-88	1.25786	0.507	0.163	4.18649e-84	Fib_5	Adamts5
1.53689e-87	1.2396	0.739	0.387	4.96185e-83	Fib_5	Nfib
1.93018e-86	0.804713	0.331	0.075	6.23158e-82	Fib_5	Ms4a4d
7.04732e-86	0.709318	0.264	0.049	2.27523e-81	Fib_5	Hmgcs2
3.37305e-85	1.41353	0.637	0.277	1.08899e-80	Fib_5	Gpc3
7.49024e-85	0.946048	0.566	0.194	2.41822e-80	Fib_5	Fmo2
3.09805e-84	0.876777	0.263	0.051	1.00021e-79	Fib_5	Podn
3.28844e-83	1.21623	0.57	0.225	1.06167e-78	Fib_5	Loxl1
3.3889e-83	0.879606	0.385	0.103	1.0941e-78	Fib_5	Fam102b
5.52665e-83	0.786152	0.279	0.057	1.78428e-78	Fib_5	Arhgap20
1.04877e-81	0.896717	0.369	0.094	3.38594e-77	Fib_5	Crispld2
4.51842e-81	0.977231	0.298	0.066	1.45877e-76	Fib_5	Vegfd
4.91964e-81	1.0003	0.534	0.191	1.58831e-76	Fib_5	Add3
6.72e-81	1.16428	0.642	0.28	2.16955e-76	Fib_5	Celf2
1.13466e-80	1.11328	0.484	0.161	3.66324e-76	Fib_5	Pltp
1.44801e-80	1.07138	0.81	0.459	4.6749e-76	Fib_5	Jund
1.2607e-79	2.47649	0.264	0.056	4.07015e-75	Fib_5	Sftpa1
4.91727e-79	1.08725	0.466	0.155	1.58754e-74	Fib_5	Antxr1
1.18483e-78	3.46259	0.501	0.177	3.82523e-74	Fib_5	Sftpc
2.56906e-78	1.11501	0.59	0.225	8.29421e-74	Fib_5	Klf4
2.69395e-78	1.59543	0.624	0.302	8.6974e-74	Fib_5	Igfbp6
8.58817e-78	1.14866	0.661	0.308	2.77269e-73	Fib_5	Pam
1.18604e-77	1.70921	0.557	0.21	3.82913e-73	Fib_5	S100a9
1.26133e-77	0.86953	0.328	0.082	4.07219e-73	Fib_5	Fzd4
1.10119e-76	1.37753	0.65	0.313	3.55521e-72	Fib_5	Plpp3
6.5215e-75	1.08745	0.862	0.589	2.10547e-70	Fib_5	Ahnak
8.79087e-75	0.878353	0.317	0.081	2.83813e-70	Fib_5	Gpc6
1.09582e-74	0.997029	0.421	0.132	3.53785e-70	Fib_5	Flrt2
8.44845e-74	1.12229	0.441	0.146	2.72758e-69	Fib_5	Cxcl12
7.09763e-73	0.792698	0.32	0.083	2.29147e-68	Fib_5	Mmp23
5.04651e-71	0.981612	0.413	0.133	1.62927e-66	Fib_5	Islr
3.18644e-70	1.77917	0.523	0.201	1.02874e-65	Fib_5	S100a8
3.66245e-69	1.11094	0.672	0.3	1.18242e-64	Fib_5	Dusp1
5.72064e-67	0.928476	0.402	0.133	1.84691e-62	Fib_5	Snx18
5.67221e-66	0.738392	0.307	0.08	1.83127e-61	Fib_5	Cfb
2.07968e-65	0.890538	0.307	0.083	6.71426e-61	Fib_5	Dapk1
5.72434e-65	0.677193	0.251	0.057	1.8481e-60	Fib_5	Pi15
6.34856e-65	0.957517	0.3	0.079	2.04963e-60	Fib_5	Tmem100
1.13999e-64	0.640034	0.302	0.08	3.68045e-60	Fib_5	Thbs3
1.08329e-62	0.807838	0.333	0.095	3.4974e-58	Fib_5	Cd55
1.61744e-62	0.914652	0.371	0.115	5.22189e-58	Fib_5	Ace
4.44428e-62	0.755219	0.304	0.083	1.43483e-57	Fib_5	Adgrd1
5.14674e-62	0.797328	0.399	0.131	1.66163e-57	Fib_5	Pid1
4.60044e-61	0.879228	0.266	0.066	1.48525e-56	Fib_5	Fmo1
6.10861e-61	0.636154	0.462	0.16	1.97217e-56	Fib_5	Fhl1
3.71568e-60	0.869223	0.399	0.136	1.19961e-55	Fib_5	Pdlim2
5.05416e-60	0.768892	0.307	0.086	1.63173e-55	Fib_5	Dock9
8.65937e-60	0.646823	0.263	0.065	2.79568e-55	Fib_5	Ephx1
9.50713e-60	0.828536	0.655	0.298	3.06938e-55	Fib_5	Txnip
1.03215e-59	1.07325	0.62	0.313	3.33231e-55	Fib_5	Pbx1
1.45441e-59	0.986276	0.466	0.187	4.69557e-55	Fib_5	Adamts2
1.71418e-59	0.746933	0.289	0.078	5.53425e-55	Fib_5	Creb5
3.14075e-59	1.39746	0.661	0.372	1.01399e-54	Fib_5	Mfap5
2.05322e-58	0.824589	0.477	0.188	6.62884e-54	Fib_5	Fcgrt
3.9093e-58	0.972565	0.439	0.167	1.26212e-53	Fib_5	Xdh
4.67107e-58	1.01976	0.546	0.231	1.50805e-53	Fib_5	Klf2
6.04475e-58	1.0797	0.521	0.227	1.95155e-53	Fib_5	Axl
1.73813e-57	0.897665	0.389	0.137	5.61155e-53	Fib_5	Man1a
3.74718e-57	1.15744	0.52	0.215	1.20978e-52	Fib_5	Eln
8.63859e-57	0.95189	0.387	0.133	2.78897e-52	Fib_5	Id2
9.63004e-57	1.09509	0.6	0.283	3.10906e-52	Fib_5	Fos
9.85656e-57	0.853116	0.648	0.322	3.18219e-52	Fib_5	Zfp36l2
1.44898e-56	0.711099	0.313	0.09	4.67802e-52	Fib_5	Atp1a2
1.96101e-56	0.901865	0.434	0.167	6.33111e-52	Fib_5	Cped1
1.12003e-54	0.670472	0.369	0.124	3.61602e-50	Fib_5	Gstm2
1.76417e-54	1.21251	0.568	0.274	5.69562e-50	Fib_5	Akap12
3.43868e-54	0.788105	0.395	0.144	1.11018e-49	Fib_5	Prnp
7.60472e-54	0.945257	0.717	0.388	2.45518e-49	Fib_5	Junb
7.91218e-53	0.57666	0.27	0.074	2.55445e-48	Fib_5	Ltbp1
8.98538e-53	0.842554	0.41	0.155	2.90093e-48	Fib_5	Tgfbr3
1.92873e-52	0.902687	0.482	0.208	6.22689e-48	Fib_5	Klf7
1.00036e-51	0.962813	0.27	0.078	3.22965e-47	Fib_5	F3
2.65019e-51	0.732866	0.885	0.692	8.55612e-47	Fib_5	Col1a2
1.68263e-50	0.829894	0.683	0.372	5.43237e-46	Fib_5	Mbnl1
2.00747e-50	0.683812	0.305	0.096	6.48113e-46	Fib_5	Svep1
2.34892e-50	0.760727	0.318	0.102	7.5835e-46	Fib_5	Acvrl1
1.62895e-49	0.647177	0.501	0.211	5.25906e-45	Fib_5	Ebf1
5.0695e-48	1.0162	0.415	0.174	1.63669e-43	Fib_5	Cd248
8.19765e-48	0.877238	0.551	0.266	2.64661e-43	Fib_5	Nrp1
1.66603e-47	0.7147	0.315	0.106	5.37878e-43	Fib_5	Antxr2
3.91471e-47	0.860326	0.533	0.248	1.26387e-42	Fib_5	Klf9
8.06341e-47	1.05416	0.501	0.232	2.60327e-42	Fib_5	Zfp36
1.42551e-46	0.846823	0.462	0.193	4.60226e-42	Fib_5	Samhd1
1.67946e-46	0.779798	0.717	0.416	5.42215e-42	Fib_5	Cd47
2.0589e-46	0.68647	0.356	0.13	6.64716e-42	Fib_5	Ptgfrn
9.23957e-46	0.836025	0.521	0.256	2.98299e-41	Fib_5	Nav1
1.9478e-45	0.755136	0.466	0.203	6.28846e-41	Fib_5	Tapbp
2.93255e-45	0.773945	0.428	0.18	9.46775e-41	Fib_5	Smarca2
5.33685e-45	0.841107	0.57	0.294	1.723e-40	Fib_5	Il6st
6.29404e-45	0.909106	0.443	0.202	2.03203e-40	Fib_5	Ddr2
6.87902e-45	0.975309	0.333	0.123	2.22089e-40	Fib_5	Efemp1
7.08473e-45	1.19946	0.536	0.28	2.28731e-40	Fib_5	Egr1
9.19706e-45	0.744169	0.291	0.097	2.96927e-40	Fib_5	Gfpt2
1.07472e-44	0.839448	0.464	0.211	3.46973e-40	Fib_5	Rbms3
1.38235e-44	0.778509	0.27	0.087	4.46293e-40	Fib_5	Vldlr
1.45142e-44	0.515736	0.3	0.099	4.6859e-40	Fib_5	Cpq
1.53439e-44	0.756994	0.806	0.588	4.95378e-40	Fib_5	Sptbn1
1.82374e-44	0.713943	0.533	0.251	5.88796e-40	Fib_5	Cavin1
3.84304e-44	0.644421	0.443	0.189	1.24073e-39	Fib_5	Fxyd1
7.3321e-43	0.724076	0.43	0.187	2.36717e-38	Fib_5	Slit3
8.41651e-43	0.791679	0.533	0.267	2.71727e-38	Fib_5	Bicc1
9.45579e-43	0.70673	0.292	0.099	3.0528e-38	Fib_5	Zfp703
1.05291e-42	1.34184	0.328	0.126	3.39932e-38	Fib_5	Il1b
1.19817e-42	0.791274	0.536	0.259	3.86828e-38	Fib_5	Heg1
1.30373e-42	0.656146	0.33	0.12	4.2091e-38	Fib_5	Igsf10
1.96104e-42	0.696944	0.536	0.261	6.33121e-38	Fib_5	Aldh2
1.99032e-42	0.58487	0.508	0.232	6.42575e-38	Fib_5	Ccdc80
9.13126e-42	0.69257	0.756	0.427	2.94803e-37	Fib_5	Ly6e
1.59082e-41	0.801155	0.378	0.152	5.13595e-37	Fib_5	Prss23
1.88221e-41	0.690858	0.466	0.213	6.0767e-37	Fib_5	Fgfr1
2.90708e-41	1.12596	0.337	0.131	9.3855e-37	Fib_5	Cd36
6.34631e-41	0.900857	0.283	0.097	2.04891e-36	Fib_5	Fgl2
7.15467e-41	0.532554	0.609	0.285	2.30988e-36	Fib_5	Lyz2
1.37609e-39	0.726657	0.421	0.188	4.44271e-35	Fib_5	Rbpj
4.27972e-39	0.636089	0.769	0.46	1.38171e-34	Fib_5	H2-K1
4.30841e-39	0.733244	0.471	0.227	1.39097e-34	Fib_5	Ctdsp2
4.87581e-39	0.570157	0.382	0.159	1.57416e-34	Fib_5	Golim4
5.9142e-39	0.901676	0.434	0.197	1.9094e-34	Fib_5	Gas6
8.04796e-39	0.57017	0.302	0.11	2.59828e-34	Fib_5	Slco3a1
8.833e-39	1.1217	0.261	0.09	2.85173e-34	Fib_5	Csf3r
9.68499e-39	0.70104	0.415	0.186	3.1268e-34	Fib_5	Lamb2
1.69968e-38	0.750923	0.495	0.249	5.48741e-34	Fib_5	Epb41l2
5.18071e-38	0.653767	0.387	0.162	1.67259e-33	Fib_5	Glul
5.37692e-38	0.81219	0.52	0.26	1.73594e-33	Fib_5	Ifi27l2a
7.43795e-38	0.677095	0.276	0.097	2.40134e-33	Fib_5	Tmcc3
2.29587e-37	0.780932	0.544	0.286	7.41221e-33	Fib_5	Fbln2
3.03079e-37	0.677313	0.346	0.141	9.78489e-33	Fib_5	Twsg1
3.25424e-37	0.574021	0.518	0.258	1.05063e-32	Fib_5	Pdgfra
4.42445e-37	0.737423	0.467	0.225	1.42843e-32	Fib_5	Man2a1
4.80516e-37	0.587124	0.268	0.094	1.55135e-32	Fib_5	Gata6
6.48183e-37	0.678578	0.4	0.176	2.09266e-32	Fib_5	Lama2
1.29046e-36	0.694367	0.382	0.165	4.16624e-32	Fib_5	Il11ra1
1.43718e-36	0.617847	0.263	0.089	4.63994e-32	Fib_5	Itih5
2.17485e-36	0.62349	0.443	0.208	7.0215e-32	Fib_5	Lhfp
2.39529e-36	1.36458	0.25	0.087	7.73318e-32	Fib_5	Retnlg
1.46522e-35	0.622317	0.348	0.143	4.73045e-31	Fib_5	Mfap4
1.48994e-35	0.80733	0.337	0.138	4.81028e-31	Fib_5	Slfn5
2.80031e-35	0.628549	0.272	0.099	9.0408e-31	Fib_5	Zfp503
7.16612e-35	0.511171	0.354	0.146	2.31358e-30	Fib_5	Cd302
1.38647e-34	0.755422	0.345	0.146	4.4762e-30	Fib_5	Ptch1
2.93173e-34	0.78373	0.523	0.283	9.46509e-30	Fib_5	Foxp1
3.13639e-34	0.571485	0.363	0.155	1.01258e-29	Fib_5	Fyn
4.95276e-34	0.486621	0.341	0.139	1.599e-29	Fib_5	Sulf2
8.0782e-34	0.580698	0.279	0.106	2.60805e-29	Fib_5	Camk2n1
7.90584e-33	0.528346	0.268	0.1	2.5524e-28	Fib_5	Fzd2
9.30167e-33	0.634683	0.458	0.227	3.00305e-28	Fib_5	Sdc2
1.6179e-32	0.535459	0.896	0.735	5.22338e-28	Fib_5	Itm2b
1.91335e-32	1.02935	0.369	0.169	6.17727e-28	Fib_5	Srgn
3.13222e-32	0.551964	0.421	0.197	1.01124e-27	Fib_5	Mgst1
3.51752e-32	0.569779	0.385	0.177	1.13563e-27	Fib_5	Ahnak2
3.60709e-32	0.530382	0.348	0.149	1.16455e-27	Fib_5	Pdcd4
3.68031e-32	0.507268	0.305	0.12	1.18819e-27	Fib_5	Dhrs7
5.80586e-32	0.404222	0.343	0.144	1.87442e-27	Fib_5	Pls3
8.16679e-32	0.57866	0.339	0.146	2.63665e-27	Fib_5	Arap1
1.36089e-31	0.404203	0.251	0.091	4.39363e-27	Fib_5	Cdc42ep2
2.99027e-31	0.777503	0.501	0.281	9.65408e-27	Fib_5	Pcolce
3.95126e-31	0.629147	0.639	0.373	1.27566e-26	Fib_5	Ddx3x
5.10052e-31	0.538581	0.305	0.127	1.6467e-26	Fib_5	Galnt2
1.3329e-30	0.529907	0.305	0.126	4.30325e-26	Fib_5	Slc1a5
1.42443e-30	0.474497	0.406	0.187	4.59878e-26	Fib_5	Atp6ap1
1.49371e-30	0.622572	0.382	0.172	4.82245e-26	Fib_5	Gda
1.5987e-30	0.492656	0.384	0.169	5.16141e-26	Fib_5	Ramp2
2.33259e-30	0.664912	0.426	0.204	7.53077e-26	Fib_5	Ptprc
3.11412e-30	0.918312	0.505	0.297	1.00539e-25	Fib_5	Nr2f2
1.15319e-29	0.432927	0.268	0.103	3.72307e-25	Fib_5	Fibin
1.39054e-29	0.67336	0.49	0.255	4.48935e-25	Fib_5	Msrb1
1.39745e-29	0.397595	0.354	0.157	4.51165e-25	Fib_5	Gpx8
1.44908e-29	0.544565	0.775	0.503	4.67836e-25	Fib_5	H2-D1
1.97315e-29	0.561968	0.32	0.141	6.37032e-25	Fib_5	Zbtb4
2.91088e-29	0.65836	0.406	0.199	9.39779e-25	Fib_5	Clec2d
3.41838e-29	0.591367	0.473	0.251	1.10363e-24	Fib_5	Reep3
3.4342e-29	0.421069	0.842	0.595	1.10873e-24	Fib_5	Psap
4.31843e-29	0.623065	0.417	0.208	1.39421e-24	Fib_5	Klf3
5.37242e-29	0.514192	0.328	0.145	1.73449e-24	Fib_5	Htra1
1.38e-28	0.524304	0.281	0.116	4.45533e-24	Fib_5	Sash1
1.66257e-28	0.559697	0.49	0.257	5.36761e-24	Fib_5	Tgfbr2
1.8008e-28	0.55829	0.356	0.163	5.8139e-24	Fib_5	Emilin2
1.94718e-28	0.645402	0.49	0.27	6.28648e-24	Fib_5	Lamc1
2.19062e-28	0.510771	0.616	0.363	7.07243e-24	Fib_5	Tmem50a
5.59669e-28	0.748237	0.434	0.239	1.80689e-23	Fib_5	Ecm1
9.92355e-28	0.473226	0.251	0.099	3.20382e-23	Fib_5	St3gal2
1.0582e-27	0.394803	0.41	0.2	3.4164e-23	Fib_5	Ddah2
1.31124e-27	0.729212	0.523	0.296	4.23335e-23	Fib_5	Bmpr2
1.41537e-27	0.476119	0.397	0.191	4.56954e-23	Fib_5	Ptgis
1.74865e-27	0.434358	0.268	0.108	5.64551e-23	Fib_5	Csf1
2.90208e-27	0.479357	0.307	0.134	9.36938e-23	Fib_5	Ttc28
4.06798e-27	0.423218	0.389	0.19	1.31335e-22	Fib_5	Smim14
5.63969e-27	0.585526	0.346	0.161	1.82077e-22	Fib_5	Anxa3
5.8666e-27	0.66451	0.363	0.178	1.89403e-22	Fib_5	Igf1r
8.36454e-27	0.681386	0.343	0.158	2.70049e-22	Fib_5	C4b
1.12757e-26	0.415017	0.292	0.121	3.64038e-22	Fib_5	Smpdl3a
1.59457e-26	0.500259	0.387	0.191	5.14807e-22	Fib_5	Pttg1ip
2.57742e-26	0.41257	0.35	0.158	8.3212e-22	Fib_5	Cbr2
3.27384e-26	0.461163	0.276	0.115	1.05696e-21	Fib_5	Plekho2
4.0236e-26	0.377704	0.393	0.187	1.29902e-21	Fib_5	Gm2a
6.15671e-26	0.466305	0.615	0.361	1.98769e-21	Fib_5	Jun
7.8973e-26	0.707206	0.389	0.198	2.54964e-21	Fib_5	Fosb
9.89753e-26	0.52025	0.345	0.163	3.19542e-21	Fib_5	Ccpg1
2.66757e-25	0.641729	0.417	0.221	8.61225e-21	Fib_5	Ier2
3.70952e-25	0.422206	0.348	0.166	1.19762e-20	Fib_5	Irf2bpl
5.61882e-25	0.4604	0.352	0.17	1.81404e-20	Fib_5	Atf5
5.88432e-25	0.768596	0.371	0.19	1.89975e-20	Fib_5	Pim1
1.11688e-24	0.665892	0.827	0.711	3.60584e-20	Fib_5	Cst3
1.83567e-24	0.513533	0.598	0.368	5.92647e-20	Fib_5	Rabac1
4.20183e-24	0.404881	0.43	0.227	1.35656e-19	Fib_5	Sdf4
5.81824e-24	0.566638	0.289	0.134	1.87842e-19	Fib_5	Mir99ahg
7.65152e-24	0.512712	0.423	0.23	2.47029e-19	Fib_5	Vat1
1.17079e-23	0.61389	0.797	0.677	3.77989e-19	Fib_5	Crip1
1.17593e-23	0.264494	0.387	0.192	3.7965e-19	Fib_5	Cd74
1.65277e-23	0.535049	0.596	0.37	5.33598e-19	Fib_5	Zfp36l1
5.40415e-23	0.518192	0.359	0.18	1.74473e-18	Fib_5	Apbb1ip
1.88567e-22	0.332609	0.361	0.183	6.08787e-18	Fib_5	Npdc1
3.57271e-22	0.45734	0.268	0.121	1.15345e-17	Fib_5	Frmd6
3.83816e-22	0.363141	0.253	0.109	1.23915e-17	Fib_5	Lgals9
4.69967e-22	0.45246	0.255	0.112	1.51729e-17	Fib_5	Rnf130
5.92761e-22	0.528311	0.341	0.173	1.91373e-17	Fib_5	Gnaq
8.32109e-22	0.549496	0.359	0.187	2.68646e-17	Fib_5	Foxn3
9.82182e-22	0.560319	0.561	0.34	3.17097e-17	Fib_5	Serinc3
1.29394e-21	0.639139	0.473	0.279	4.17749e-17	Fib_5	Tgfbi
1.62578e-21	0.408159	0.439	0.241	5.24884e-17	Fib_5	Glud1
2.0464e-21	0.339303	0.251	0.112	6.60681e-17	Fib_5	Kank2
2.4839e-21	0.362349	0.406	0.217	8.01927e-17	Fib_5	Mxra8
2.98524e-21	0.422921	0.315	0.148	9.63784e-17	Fib_5	Sirpa
3.35499e-21	0.808455	0.935	0.894	1.08316e-16	Fib_5	Mgp
3.59038e-21	0.449644	0.417	0.226	1.15915e-16	Fib_5	S100a16
3.89377e-21	0.584992	0.266	0.122	1.2571e-16	Fib_5	Il17ra
4.62346e-21	0.352505	0.298	0.14	1.49268e-16	Fib_5	Dock4
5.31875e-21	0.317196	0.302	0.143	1.71716e-16	Fib_5	Hexb
5.68712e-21	0.624921	0.678	0.497	1.83609e-16	Fib_5	Fstl1
6.29713e-21	0.468105	0.534	0.329	2.03303e-16	Fib_5	Ddx6
7.70329e-21	0.461197	0.456	0.25	2.48701e-16	Fib_5	Dazap2
9.39089e-21	0.399612	0.294	0.144	3.03185e-16	Fib_5	Tmem106b
1.13852e-20	0.492521	0.423	0.242	3.6757e-16	Fib_5	Nr3c1
1.46668e-20	0.616962	0.67	0.481	4.73517e-16	Fib_5	Aebp1
1.84056e-20	0.297005	0.328	0.162	5.94226e-16	Fib_5	Scpep1
1.8764e-20	0.54933	0.251	0.114	6.05795e-16	Fib_5	Kctd12
2.12658e-20	0.402904	0.261	0.12	6.86566e-16	Fib_5	Daam1
2.5251e-20	0.421	0.438	0.243	8.15229e-16	Fib_5	Ifngr1
2.79685e-20	0.631567	0.259	0.121	9.02964e-16	Fib_5	Stk17b
2.98121e-20	0.354646	0.341	0.174	9.62484e-16	Fib_5	Mxra7
3.44488e-20	0.29373	0.382	0.201	1.11218e-15	Fib_5	Vkorc1
4.43719e-20	0.522951	0.261	0.122	1.43255e-15	Fib_5	Dennd4a
5.04705e-20	0.503619	0.361	0.193	1.62944e-15	Fib_5	Myadm
5.8449e-20	0.448558	0.296	0.146	1.88703e-15	Fib_5	Zcchc24
5.89691e-20	0.570945	0.486	0.297	1.90382e-15	Fib_5	Ogt
1.14368e-19	0.448332	0.356	0.188	3.69238e-15	Fib_5	Sppl2a
1.28365e-19	0.340246	0.346	0.176	4.14427e-15	Fib_5	Cdk2ap2
1.33885e-19	0.424818	0.3	0.148	4.32246e-15	Fib_5	Fam129a
1.33991e-19	0.274379	0.268	0.123	4.32591e-15	Fib_5	Pea15a
1.441e-19	0.363383	0.296	0.143	4.65226e-15	Fib_5	Abca1
1.63567e-19	0.41307	0.477	0.278	5.28077e-15	Fib_5	Lsp1
1.75135e-19	0.5615	0.486	0.294	5.65423e-15	Fib_5	Id3
1.94913e-19	0.37866	0.356	0.188	6.29277e-15	Fib_5	Anxa7
4.18601e-19	0.413835	0.402	0.224	1.35145e-14	Fib_5	Zyx
5.91383e-19	0.423073	0.318	0.163	1.90928e-14	Fib_5	Diaph1
5.9327e-19	0.549595	0.283	0.14	1.91537e-14	Fib_5	Maf
5.9958e-19	0.45134	0.345	0.186	1.93574e-14	Fib_5	Add1
8.38157e-19	0.543193	0.315	0.164	2.70599e-14	Fib_5	Ssh2
9.26471e-19	0.285025	0.251	0.116	2.99111e-14	Fib_5	Carhsp1
9.53048e-19	0.428141	0.253	0.118	3.07692e-14	Fib_5	Arrdc3
1.31949e-18	0.393418	0.978	0.813	4.25998e-14	Fib_5	mt-Nd2
1.46638e-18	0.38375	0.486	0.293	4.73422e-14	Fib_5	Prrx1
1.6436e-18	0.399903	0.279	0.137	5.30637e-14	Fib_5	Mbtps1
1.89539e-18	0.417037	0.346	0.188	6.11926e-14	Fib_5	Ski
1.91212e-18	0.494796	0.432	0.26	6.17328e-14	Fib_5	Shisa5
1.9552e-18	0.316949	0.261	0.123	6.31235e-14	Fib_5	Aida
2.26651e-18	0.400009	0.354	0.193	7.31742e-14	Fib_5	Sntb2
3.15712e-18	0.682602	0.333	0.185	1.01928e-13	Fib_5	Btg2
3.56327e-18	0.330415	0.25	0.117	1.1504e-13	Fib_5	Uap1
4.28034e-18	0.411651	0.646	0.434	1.38191e-13	Fib_5	Lamp2
4.50171e-18	0.357769	0.305	0.156	1.45338e-13	Fib_5	Cbx6
5.80917e-18	0.409957	0.709	0.535	1.87549e-13	Fib_5	Nedd4
6.20845e-18	0.531167	0.3	0.158	2.0044e-13	Fib_5	Numa1
6.34625e-18	0.364472	0.391	0.218	2.04889e-13	Fib_5	Atxn7l3b
6.95667e-18	0.302117	0.335	0.173	2.24596e-13	Fib_5	Creg1
9.19835e-18	0.42273	0.451	0.27	2.96969e-13	Fib_5	Mmp2
9.42562e-18	0.529471	0.331	0.177	3.04306e-13	Fib_5	Coro1a
9.66043e-18	0.392679	0.358	0.197	3.11887e-13	Fib_5	Ypel3
1.11448e-17	0.339742	0.291	0.145	3.59809e-13	Fib_5	Tmem109
1.23218e-17	0.499173	0.479	0.297	3.9781e-13	Fib_5	Jak1
1.2421e-17	0.44549	0.317	0.164	4.01011e-13	Fib_5	Il33
1.71029e-17	0.454054	0.38	0.217	5.52168e-13	Fib_5	Mia3
2.08136e-17	0.403202	0.436	0.258	6.71966e-13	Fib_5	Pnrc1
2.09758e-17	0.323651	0.305	0.158	6.77202e-13	Fib_5	Rras
2.71488e-17	0.479364	0.277	0.141	8.76499e-13	Fib_5	Ece1
2.9254e-17	0.250632	0.25	0.119	9.44467e-13	Fib_5	Tm7sf3
2.95794e-17	0.406892	0.3	0.157	9.54972e-13	Fib_5	H2-T23
3.01053e-17	0.38605	0.268	0.132	9.71949e-13	Fib_5	Nr1d2
3.65242e-17	0.374088	0.456	0.274	1.17918e-12	Fib_5	S100a13
6.91808e-17	0.360292	0.322	0.173	2.2335e-12	Fib_5	Thra
7.83979e-17	0.405165	0.866	0.704	2.53107e-12	Fib_5	B2m
9.68789e-17	0.485085	0.423	0.258	3.12773e-12	Fib_5	Lnpep
9.7975e-17	0.3186	0.294	0.154	3.16312e-12	Fib_5	Atl3
9.98499e-17	0.554131	0.281	0.144	3.22366e-12	Fib_5	Wfdc2
1.03827e-16	0.366695	0.374	0.211	3.35204e-12	Fib_5	Fndc1
1.39077e-16	0.428215	0.415	0.245	4.4901e-12	Fib_5	Lmo4
1.45668e-16	0.368907	0.337	0.187	4.70289e-12	Fib_5	Rhoj
1.96719e-16	0.517531	0.363	0.209	6.35108e-12	Fib_5	Zfhx3
2.44636e-16	0.348213	0.289	0.152	7.89807e-12	Fib_5	Dlgap4
3.08473e-16	0.374124	0.499	0.314	9.95906e-12	Fib_5	Sh3bgrl
3.38421e-16	0.379303	0.365	0.207	1.09259e-11	Fib_5	Tor1aip1
3.89878e-16	0.510106	0.583	0.4	1.25872e-11	Fib_5	Rbms1
4.66448e-16	0.397458	0.378	0.22	1.50593e-11	Fib_5	Plat
5.32888e-16	0.304927	0.285	0.149	1.72043e-11	Fib_5	Pdpn
6.53254e-16	0.494788	0.317	0.177	2.10903e-11	Fib_5	Pcmtd1
6.65219e-16	0.275141	0.642	0.425	2.14766e-11	Fib_5	Lrp1
7.44552e-16	0.337398	0.507	0.324	2.40379e-11	Fib_5	Dnajc3
7.52607e-16	0.49007	0.59	0.394	2.42979e-11	Fib_5	Mcl1
7.57512e-16	0.305923	0.348	0.197	2.44563e-11	Fib_5	Txndc5
7.59309e-16	0.343315	0.318	0.173	2.45143e-11	Fib_5	Tprgl
7.84873e-16	0.673525	0.536	0.366	2.53396e-11	Fib_5	Btg1
8.11738e-16	0.320726	0.555	0.359	2.6207e-11	Fib_5	Rap1b
1.13601e-15	0.526781	0.35	0.198	3.66762e-11	Fib_5	Tyrobp
1.58232e-15	0.571415	0.391	0.239	5.10852e-11	Fib_5	Resf1
1.63884e-15	0.416296	0.283	0.151	5.291e-11	Fib_5	Sulf1
1.64157e-15	0.407678	0.307	0.17	5.29982e-11	Fib_5	Lrp6
2.2537e-15	0.292023	0.257	0.13	7.27606e-11	Fib_5	Eif4ebp2
2.35848e-15	0.567889	0.281	0.152	7.61436e-11	Fib_5	Cd52
2.85908e-15	0.370529	0.425	0.259	9.23055e-11	Fib_5	Dpysl2
3.34202e-15	0.292403	0.292	0.156	1.07897e-10	Fib_5	Herpud1
3.43533e-15	0.296778	0.482	0.302	1.10909e-10	Fib_5	Rdx
3.65606e-15	0.453315	0.408	0.254	1.18036e-10	Fib_5	Tnrc6b
5.19636e-15	0.589347	0.311	0.179	1.67765e-10	Fib_5	Ier5
6.17714e-15	0.332416	0.341	0.192	1.99429e-10	Fib_5	Ltbp3
6.78067e-15	0.368858	0.345	0.198	2.18914e-10	Fib_5	Itgb5
7.74282e-15	0.330434	0.281	0.15	2.49977e-10	Fib_5	Rnf13
7.93739e-15	0.306272	0.652	0.438	2.56259e-10	Fib_5	Zeb2
9.01475e-15	0.489903	0.667	0.551	2.91041e-10	Fib_5	S100a10
9.03257e-15	0.434819	0.462	0.293	2.91617e-10	Fib_5	Crip2
1.13611e-14	0.460053	0.52	0.352	3.66792e-10	Fib_5	Akap13
1.15316e-14	0.366617	0.283	0.153	3.72298e-10	Fib_5	Elf1
1.52305e-14	0.366444	0.371	0.221	4.91718e-10	Fib_5	Nupr1
1.62276e-14	0.306542	0.419	0.253	5.23909e-10	Fib_5	Tmod3
1.76582e-14	0.319531	0.413	0.255	5.70095e-10	Fib_5	Ralbp1
1.94515e-14	0.345029	0.456	0.287	6.27992e-10	Fib_5	Tmem30a
2.31174e-14	0.277626	0.289	0.152	7.46344e-10	Fib_5	Sdc4
2.3693e-14	0.419356	0.337	0.196	7.64928e-10	Fib_5	Cdkn1b
2.59543e-14	0.573881	0.376	0.23	8.37936e-10	Fib_5	Grina
3.01374e-14	0.426227	0.35	0.207	9.72985e-10	Fib_5	Tent5a
3.64042e-14	0.340835	0.426	0.268	1.17531e-09	Fib_5	Lima1
3.68466e-14	0.434921	0.603	0.436	1.18959e-09	Fib_5	Fbn1
4.74942e-14	0.270957	0.283	0.151	1.53335e-09	Fib_5	Hsd17b11
5.29426e-14	0.326508	0.283	0.155	1.70925e-09	Fib_5	Csnk1e
6.06054e-14	0.347318	0.443	0.274	1.95665e-09	Fib_5	Fndc3b
6.52298e-14	0.255005	0.397	0.234	2.10594e-09	Fib_5	Atp1b3
6.99392e-14	0.361804	0.318	0.184	2.25799e-09	Fib_5	B4galt1
7.20766e-14	0.290092	0.274	0.145	2.32699e-09	Fib_5	Tmbim1
9.73234e-14	0.404091	0.277	0.151	3.14209e-09	Fib_5	Serpina3n
1.05564e-13	0.462825	0.25	0.134	3.40814e-09	Fib_5	Crebrf
1.07963e-13	0.257995	0.404	0.241	3.48559e-09	Fib_5	Prr13
2.08875e-13	0.294804	0.33	0.192	6.74351e-09	Fib_5	Rora
2.18724e-13	0.460841	0.482	0.321	7.0615e-09	Fib_5	Klf6
2.27705e-13	0.348963	0.343	0.193	7.35146e-09	Fib_5	Cavin2
2.91836e-13	0.31519	0.363	0.219	9.42194e-09	Fib_5	Pdcd6ip
3.31571e-13	0.332331	0.343	0.201	1.07048e-08	Fib_5	Igf1
3.85132e-13	0.302364	0.497	0.331	1.2434e-08	Fib_5	Nenf
4.08618e-13	0.323925	0.4	0.25	1.31922e-08	Fib_5	Nfic
4.9646e-13	0.354742	0.313	0.182	1.60282e-08	Fib_5	Gns
5.38678e-13	0.476188	0.579	0.412	1.73912e-08	Fib_5	Apoe
5.41111e-13	0.296519	0.337	0.199	1.74698e-08	Fib_5	Tgoln1
6.21062e-13	0.340614	0.372	0.229	2.0051e-08	Fib_5	Rb1cc1
6.82119e-13	0.374474	0.484	0.327	2.20222e-08	Fib_5	Pmepa1
1.2673e-12	0.392841	0.311	0.185	4.09147e-08	Fib_5	Pkd1
1.34307e-12	0.352573	0.296	0.172	4.3361e-08	Fib_5	Ccnd3
1.37277e-12	0.342396	0.389	0.244	4.43198e-08	Fib_5	Wasf2
1.40558e-12	0.392799	0.603	0.432	4.5379e-08	Fib_5	Srsf5
1.55893e-12	0.337069	0.726	0.519	5.033e-08	Fib_5	Fus
1.88618e-12	0.408037	0.399	0.254	6.08953e-08	Fib_5	Cebpd
1.91081e-12	0.352584	0.261	0.146	6.16903e-08	Fib_5	Cr1l
1.91785e-12	0.44189	0.311	0.182	6.19178e-08	Fib_5	Lcp1
2.09299e-12	0.262143	0.285	0.159	6.75723e-08	Fib_5	Man2b1
2.39698e-12	0.534175	0.33	0.205	7.73865e-08	Fib_5	Cpd
2.57055e-12	0.447601	0.328	0.199	8.29903e-08	Fib_5	Fcho2
2.91832e-12	0.332006	0.425	0.275	9.4218e-08	Fib_5	Pura
3.16366e-12	0.317712	0.311	0.184	1.02139e-07	Fib_5	Ugdh
3.54623e-12	0.42429	0.328	0.199	1.1449e-07	Fib_5	Raph1
3.80709e-12	0.304301	0.261	0.146	1.22912e-07	Fib_5	Prxl2c
4.01279e-12	0.366039	0.667	0.472	1.29553e-07	Fib_5	Luc7l2
4.28897e-12	0.378525	0.294	0.172	1.3847e-07	Fib_5	Pik3r1
4.72385e-12	0.361099	0.315	0.19	1.52509e-07	Fib_5	Mga
5.59634e-12	0.250802	0.451	0.287	1.80678e-07	Fib_5	Sqstm1
5.94929e-12	0.374365	0.479	0.321	1.92073e-07	Fib_5	Arhgef12
6.8027e-12	0.384783	0.283	0.163	2.19625e-07	Fib_5	Wipf1
1.20949e-11	0.261254	0.298	0.174	3.90484e-07	Fib_5	Tcf7l2
1.52298e-11	0.259216	0.257	0.145	4.91696e-07	Fib_5	Slc44a1
1.94025e-11	0.353129	0.359	0.221	6.26409e-07	Fib_5	Plac8
2.51164e-11	0.34609	0.309	0.185	8.10883e-07	Fib_5	Aspn
2.60528e-11	0.324218	0.464	0.316	8.41116e-07	Fib_5	BC005537
2.63354e-11	0.255566	0.572	0.403	8.50239e-07	Fib_5	Sec62
2.6429e-11	0.332041	0.438	0.292	8.5326e-07	Fib_5	Ash1l
2.94348e-11	0.368483	0.695	0.496	9.50301e-07	Fib_5	mt-Nd3
5.34956e-11	0.252239	0.385	0.244	1.7271e-06	Fib_5	Rab1a
6.18551e-11	0.28799	0.371	0.235	1.99699e-06	Fib_5	Tram1
7.74161e-11	0.336604	0.756	0.599	2.49938e-06	Fib_5	Lars2
8.7736e-11	0.315945	0.339	0.212	2.83256e-06	Fib_5	Zbtb7a
1.1217e-10	0.256877	0.259	0.148	3.62142e-06	Fib_5	Chpt1
1.22685e-10	0.399625	0.669	0.513	3.96088e-06	Fib_5	Marcks
1.53416e-10	0.549207	0.285	0.176	4.95304e-06	Fib_5	Rgs2
1.7566e-10	0.507779	0.739	0.639	5.67117e-06	Fib_5	Bgn
2.07899e-10	0.413197	0.263	0.159	6.71201e-06	Fib_5	Hdac7
2.2432e-10	0.303029	0.335	0.208	7.24217e-06	Fib_5	Cav1
2.27547e-10	0.29489	0.48	0.331	7.34636e-06	Fib_5	Kmt2e
2.35733e-10	0.302168	0.436	0.298	7.61063e-06	Fib_5	Cast
2.86843e-10	0.280129	0.67	0.503	9.26073e-06	Fib_5	App
2.99583e-10	0.357946	0.499	0.352	9.67204e-06	Fib_5	Wnk1
5.16672e-10	0.314533	0.384	0.253	1.66807e-05	Fib_5	Nfkbia
6.39252e-10	0.286349	0.555	0.389	2.06383e-05	Fib_5	Hnrnph1
7.76226e-10	0.37108	0.434	0.304	2.50605e-05	Fib_5	Clk1
7.90809e-10	0.265547	0.462	0.321	2.55313e-05	Fib_5	Rcn3
1.02594e-09	0.389549	0.365	0.245	3.31224e-05	Fib_5	Nfat5
1.05766e-09	0.332819	0.272	0.166	3.41467e-05	Fib_5	R3hdm4
1.51096e-09	0.408414	0.261	0.156	4.87812e-05	Fib_5	Ccn2
1.83236e-09	0.384896	0.274	0.171	5.91578e-05	Fib_5	Atf7ip
2.03376e-09	0.300919	0.276	0.171	6.56598e-05	Fib_5	Magt1
2.13916e-09	0.366515	0.408	0.279	6.90629e-05	Fib_5	Phip
2.37102e-09	0.296504	0.413	0.286	7.65483e-05	Fib_5	Nipbl
2.77968e-09	0.266981	0.451	0.309	8.9742e-05	Fib_5	Col6a2
2.82525e-09	0.278383	0.27	0.167	9.12133e-05	Fib_5	Acap2
2.92495e-09	0.275686	0.412	0.284	9.44321e-05	Fib_5	Glg1
3.0041e-09	0.262757	0.458	0.318	9.69874e-05	Fib_5	Cltc
3.41963e-09	0.305082	0.533	0.402	0.000110403	Fib_5	Serpinb6a
3.66306e-09	0.288036	0.296	0.189	0.000118262	Fib_5	Zfp148
4.32577e-09	0.29758	0.354	0.238	0.000139657	Fib_5	Crebbp
5.32912e-09	0.311475	0.307	0.199	0.000172051	Fib_5	Zeb1
5.40365e-09	0.274168	0.358	0.238	0.000174457	Fib_5	Brd2
5.9138e-09	0.258422	0.296	0.187	0.000190927	Fib_5	Lasp1
7.19634e-09	0.343179	0.33	0.22	0.000232334	Fib_5	Esyt2
1.50193e-08	0.522446	0.268	0.176	0.000484899	Fib_5	Gsr
2.01947e-08	0.420763	0.272	0.178	0.000651986	Fib_5	Git2
3.24246e-08	0.320155	0.285	0.186	0.00104683	Fib_5	Svil
6.70737e-08	0.326126	0.484	0.35	0.00216547	Fib_5	Nid1
7.26267e-08	0.341412	0.289	0.19	0.00234475	Fib_5	Ppp2r5a
7.72569e-08	0.265149	0.317	0.21	0.00249424	Fib_5	Smchd1
9.67565e-08	0.265173	0.279	0.181	0.00312378	Fib_5	Smad4
9.74283e-08	0.360166	0.281	0.19	0.00314547	Fib_5	Kmt2c
1.27069e-07	0.370763	0.302	0.208	0.00410241	Fib_5	Wac
1.95397e-07	0.331594	0.27	0.179	0.0063084	Fib_5	Zfp292
2.12563e-07	0.439699	0.274	0.186	0.0068626	Fib_5	Tmcc1
4.34887e-07	0.53694	0.283	0.203	0.0140403	Fib_5	Adgre5
1.01541e-06	0.293663	0.276	0.186	0.0327824	Fib_5	Adipor1
1.28458e-06	0.291571	0.291	0.2	0.0414726	Fib_5	Krit1
1.3216e-06	0.284128	0.412	0.299	0.0426679	Fib_5	Taldo1
1.3582e-06	0.354837	0.259	0.176	0.0438496	Fib_5	Ep300
1.36486e-06	0.358531	0.266	0.179	0.0440644	Fib_5	Ehd4
1.65769e-06	0.722198	0.291	0.217	0.0535184	Fib_5	Calcrl
2.75855e-06	0.274969	0.335	0.242	0.0890599	Fib_5	Ankrd12
2.96963e-06	0.253604	0.289	0.201	0.0958746	Fib_5	Gatad2b
3.11286e-06	0.386558	0.255	0.178	0.100499	Fib_5	Kdm6b
3.62976e-06	0.250579	0.251	0.169	0.117187	Fib_5	Fcer1g
4.88202e-06	0.250803	0.367	0.272	0.157616	Fib_5	Lama4
6.44972e-06	0.31084	0.281	0.2	0.208229	Fib_5	Med13l
8.71079e-06	0.252869	0.25	0.171	0.281228	Fib_5	Atxn2
0.000178528	0.265161	0.816	0.655	1	Fib_5	mt-Nd5
0.000531854	0.335197	0.32	0.26	1	Fib_5	Tut7

## Sheet: parenchymal
p_val	avg_log2FC	pct.1	pct.2	p_val_adj	cluster	gene
0	2.52796	0.819	0.066	0	Fib_3	Fbn2
0	2.08332	0.916	0.226	0	Fib_3	Col18a1
0	2.06551	0.914	0.245	0	Fib_3	Hspg2
0	1.99523	0.868	0.184	0	Fib_3	Col15a1
0	1.85109	0.83	0.099	0	Fib_3	Piezo2
0	1.81691	0.552	0.054	0	Fib_3	Gm42047
0	1.75668	0.7	0.081	0	Fib_3	Tshz3
0	1.66129	0.69	0.102	0	Fib_3	Thbs4
0	1.50799	0.622	0.079	0	Fib_3	Cgnl1
0	1.36651	0.737	0.116	0	Fib_3	Arhgef40
0	1.3185	0.6	0.057	0	Fib_3	Sema7a
0	1.31219	0.649	0.083	0	Fib_3	Tln2
0	1.30358	0.481	0.029	0	Fib_3	Col28a1
0	1.25446	0.54	0.06	0	Fib_3	Bnc2
0	1.21811	0.614	0.07	0	Fib_3	Sorcs2
0	1.19681	0.511	0.055	0	Fib_3	Meox1
0	1.18428	0.46	0.039	0	Fib_3	Cldn1
0	1.08631	0.584	0.075	0	Fib_3	Atp8b1
0	1.0795	0.546	0.063	0	Fib_3	Ebf2
0	0.744503	0.351	0.021	0	Fib_3	Add2
1.71388e-299	1.58766	0.651	0.103	5.53326e-295	Fib_3	Aldh1a3
7.60804e-298	1.2189	0.686	0.118	2.45626e-293	Fib_3	Igsf3
9.4116e-296	1.01013	0.349	0.023	3.03854e-291	Fib_3	Ptch2
2.11131e-294	1.78039	0.929	0.262	6.81638e-290	Fib_3	Vcan
1.38889e-292	1.29055	0.724	0.134	4.48405e-288	Fib_3	Egfr
1.97324e-292	1.36275	0.746	0.144	6.37061e-288	Fib_3	Hivep2
6.64891e-292	1.4233	0.751	0.148	2.1466e-287	Fib_3	Tshz2
3.09938e-291	1.14745	0.576	0.082	1.00063e-286	Fib_3	Ank2
7.76787e-291	1.36707	0.751	0.145	2.50786e-286	Fib_3	Lama2
1.97044e-288	1.55819	0.835	0.201	6.36156e-284	Fib_3	Spred1
1.07668e-286	0.952623	0.368	0.028	3.47605e-282	Fib_3	Crispld1
3.27529e-283	1.79001	0.829	0.198	1.05743e-278	Fib_3	Tsix
3.75083e-278	1.38431	0.722	0.14	1.21096e-273	Fib_3	Frmd4a
5.69916e-277	1.69247	0.802	0.177	1.83997e-272	Fib_3	Col5a3
2.9178e-273	0.974437	0.363	0.03	9.42013e-269	Fib_3	Egfros
1.26624e-272	0.928142	0.503	0.065	4.08806e-268	Fib_3	Dennd2a
5.72466e-270	0.5829	0.256	0.011	1.84821e-265	Fib_3	D630003M21Rik
1.97605e-268	1.05398	0.51	0.067	6.37968e-264	Fib_3	B130024G19Rik
2.65542e-266	0.884061	0.503	0.066	8.57301e-262	Fib_3	Dnm1
1.42015e-265	1.85251	0.927	0.293	4.58496e-261	Fib_3	Col6a3
1.33984e-264	1.58575	0.806	0.182	4.32567e-260	Fib_3	Ebf1
2.37205e-264	2.12309	0.733	0.156	7.65817e-260	Fib_3	Tnc
1.48765e-260	1.62013	0.64	0.119	4.80287e-256	Fib_3	Sned1
1.30088e-259	1.5727	0.713	0.151	4.19988e-255	Fib_3	Mical2
3.42292e-258	1.33445	0.722	0.141	1.10509e-253	Fib_3	Col8a1
5.64799e-257	1.08325	0.513	0.071	1.82345e-252	Fib_3	Unc5b
6.38818e-253	0.701823	0.389	0.038	2.06242e-248	Fib_3	Etv4
7.27004e-251	1.01003	0.576	0.094	2.34713e-246	Fib_3	Pdlim4
8.20622e-250	1.82728	0.997	0.665	2.64938e-245	Fib_3	Col1a1
1.32436e-248	0.932752	0.375	0.037	4.27569e-244	Fib_3	Gm29237
1.02919e-247	1.02259	0.508	0.072	3.32273e-243	Fib_3	Runx2
1.05019e-242	0.935998	0.425	0.051	3.39053e-238	Fib_3	Hspa12a
8.58302e-242	1.05151	0.571	0.093	2.77103e-237	Fib_3	Nav3
6.65343e-241	0.776283	0.502	0.071	2.14806e-236	Fib_3	Ttyh2
6.04937e-233	1.44377	0.876	0.263	1.95304e-228	Fib_3	Col5a1
9.02465e-232	0.808651	0.452	0.059	2.91361e-227	Fib_3	Ank
1.37406e-231	1.0418	0.627	0.121	4.43614e-227	Fib_3	Dcbld2
7.9884e-230	1.54732	0.944	0.342	2.57905e-225	Fib_3	Col4a2
6.71478e-229	0.740934	0.268	0.017	2.16787e-224	Fib_3	Nwd2
2.59332e-228	1.15729	0.495	0.076	8.37253e-224	Fib_3	Dnm3os
6.78575e-227	0.901802	0.587	0.107	2.19078e-222	Fib_3	Phldb1
1.70603e-226	1.22993	0.69	0.154	5.50791e-222	Fib_3	Pcdh7
5.49151e-225	0.675316	0.311	0.026	1.77294e-220	Fib_3	Foxd2os
5.6575e-224	0.74068	0.341	0.033	1.82653e-219	Fib_3	Gli1
2.10959e-222	0.664251	0.306	0.026	6.8108e-218	Fib_3	Gm36988
5.09234e-222	0.963712	0.662	0.133	1.64406e-217	Fib_3	Lhfpl2
5.60357e-222	0.722177	0.427	0.056	1.80911e-217	Fib_3	Fap
2.86671e-221	1.62112	0.724	0.181	9.25517e-217	Fib_3	Fndc1
9.12135e-221	1.63175	0.579	0.109	2.94483e-216	Fib_3	Slc20a1
8.97447e-220	0.71499	0.34	0.034	2.89741e-215	Fib_3	Hoxc6
3.31174e-219	1.23408	0.733	0.17	1.0692e-214	Fib_3	Abca8a
4.93628e-218	1.05387	0.597	0.112	1.59368e-213	Fib_3	Cspg4
2.05531e-217	0.937008	0.651	0.137	6.63556e-213	Fib_3	Col16a1
3.5796e-217	0.989993	0.584	0.108	1.15567e-212	Fib_3	Ednra
3.89158e-217	1.03669	0.67	0.146	1.2564e-212	Fib_3	Mrc2
2.92447e-216	0.954376	0.633	0.132	9.44166e-212	Fib_3	Sh3pxd2b
2.55659e-213	0.815086	0.357	0.039	8.25395e-209	Fib_3	Plekha6
1.29243e-212	0.544555	0.267	0.019	4.1726e-208	Fib_3	Arntl2
4.94015e-212	1.33585	0.503	0.087	1.59493e-207	Fib_3	Pkdcc
8.72145e-210	1.05892	0.7	0.166	2.81572e-205	Fib_3	Zeb1
1.1308e-209	0.870374	0.46	0.07	3.6508e-205	Fib_3	Chst2
6.32493e-207	0.861038	0.463	0.073	2.042e-202	Fib_3	Zfhx4
2.14739e-206	1.47984	0.995	0.697	6.93283e-202	Fib_3	Fn1
3.62577e-205	0.745579	0.481	0.079	1.17058e-200	Fib_3	Inf2
3.96613e-205	1.26471	0.783	0.212	1.28046e-200	Fib_3	Cdh11
8.47611e-205	1.02581	0.638	0.133	2.73651e-200	Fib_3	Inhba
1.11841e-200	0.822439	0.405	0.056	3.61078e-196	Fib_3	Fam20c
1.14038e-200	0.729422	0.413	0.058	3.68172e-196	Fib_3	Nid2
1.07883e-199	0.842506	0.514	0.088	3.483e-195	Fib_3	Smim41
2.29119e-199	1.13094	0.675	0.163	7.39711e-195	Fib_3	Sh3pxd2a
2.67357e-199	2.02582	0.787	0.255	8.63162e-195	Fib_3	Meg3
1.59233e-198	1.02652	0.737	0.186	5.14083e-194	Fib_3	Igf2r
5.23109e-198	1.75653	1	0.993	1.68886e-193	Fib_3	Malat1
5.54381e-198	0.800994	0.444	0.068	1.78982e-193	Fib_3	E530011L22Rik
2.55229e-197	1.1869	0.783	0.214	8.24006e-193	Fib_3	Cyth3
1.36831e-195	1.07394	0.794	0.219	4.41759e-191	Fib_3	Lamb1
5.25108e-195	0.564243	0.251	0.019	1.69531e-190	Fib_3	Sertad4
1.04862e-193	0.812372	0.441	0.069	3.38548e-189	Fib_3	Pcdh19
6.43691e-192	1.51565	0.962	0.535	2.07815e-187	Fib_3	Xist
7.82887e-192	0.793245	0.324	0.036	2.52755e-187	Fib_3	Ntrk2
1.21845e-189	0.670789	0.338	0.04	3.93377e-185	Fib_3	Gm26724
2.10783e-189	0.582387	0.276	0.025	6.80513e-185	Fib_3	Gm10125
2.41087e-189	0.759656	0.546	0.109	7.78349e-185	Fib_3	Arhgef25
3.57406e-189	0.959707	0.416	0.064	1.15388e-184	Fib_3	Rdh10
4.44805e-188	1.28229	0.97	0.376	1.43605e-183	Fib_3	Col5a2
8.11488e-188	0.958027	0.757	0.206	2.61989e-183	Fib_3	Ptprs
1.85023e-187	0.909748	0.344	0.043	5.97347e-183	Fib_3	Abca8b
1.25298e-186	1.39957	0.9	0.333	4.04526e-182	Fib_3	Map4k4
8.16004e-186	0.857626	0.46	0.08	2.63447e-181	Fib_3	Tmem64
9.59287e-186	0.589874	0.265	0.024	3.09706e-181	Fib_3	Rnf165
1.66756e-185	0.961026	0.535	0.108	5.38373e-181	Fib_3	Auts2
5.90197e-185	1.50043	0.946	0.364	1.90545e-180	Fib_3	Lum
7.86408e-185	0.987768	0.648	0.153	2.53892e-180	Fib_3	Ahnak2
1.28081e-184	0.559717	0.254	0.021	4.13508e-180	Fib_3	Tenm3
5.45104e-184	0.931535	0.416	0.066	1.75987e-179	Fib_3	Zfp532
9.22703e-184	0.657827	0.406	0.062	2.97895e-179	Fib_3	Cpt1c
3.49395e-183	0.696614	0.422	0.066	1.12802e-178	Fib_3	Synpo
5.3491e-182	1.3811	0.946	0.415	1.72696e-177	Fib_3	Tcf4
1.68865e-181	0.850917	0.537	0.108	5.45181e-177	Fib_3	Adcy7
1.28768e-180	1.14782	0.806	0.251	4.15728e-176	Fib_3	Plec
2.63963e-179	1.31891	0.952	0.398	8.52205e-175	Fib_3	Lrp1
3.11169e-179	0.620041	0.275	0.027	1.00461e-174	Fib_3	Lgr4
4.05338e-178	0.685123	0.375	0.055	1.30863e-173	Fib_3	Nlgn2
6.70213e-178	0.55973	0.33	0.041	2.16378e-173	Fib_3	Synj2
5.91311e-176	0.885712	0.616	0.144	1.90905e-171	Fib_3	Pxdn
6.1161e-175	0.715284	0.446	0.078	1.97458e-170	Fib_3	Cdr2l
3.38557e-174	0.845303	0.556	0.118	1.09303e-169	Fib_3	Itga5
8.23635e-174	1.0352	0.778	0.217	2.65911e-169	Fib_3	Itga1
1.56379e-173	0.845953	0.627	0.151	5.0487e-169	Fib_3	Dock7
1.57233e-173	0.752098	0.467	0.085	5.07628e-169	Fib_3	Rgmb
3.94427e-173	0.754234	0.451	0.082	1.27341e-168	Fib_3	Rbm4b
9.25163e-173	0.806925	0.629	0.153	2.98689e-168	Fib_3	Rbm26
1.57289e-172	0.811624	0.333	0.043	5.07807e-168	Fib_3	Egr3
5.20277e-172	1.11276	0.683	0.186	1.67971e-167	Fib_3	Mast4
1.22016e-171	1.24664	0.927	0.355	3.93929e-167	Fib_3	Mmp14
1.5813e-171	0.696371	0.438	0.076	5.10523e-167	Fib_3	Chsy1
2.76869e-171	0.705453	0.47	0.089	8.93871e-167	Fib_3	Dlg4
5.55239e-171	1.11544	0.8	0.242	1.79259e-166	Fib_3	Bicc1
6.36447e-170	0.948598	0.656	0.167	2.05477e-165	Fib_3	Skil
8.5657e-170	1.34722	0.798	0.259	2.76543e-165	Fib_3	Col14a1
1.47078e-169	0.683959	0.508	0.103	4.74841e-165	Fib_3	Fat1
1.51795e-169	1.15578	0.994	0.681	4.90069e-165	Fib_3	Col1a2
3.27291e-169	0.659575	0.51	0.102	1.05666e-164	Fib_3	Exoc4
3.83125e-169	0.913216	0.611	0.147	1.23692e-164	Fib_3	mt-Nd6
1.50143e-167	1.19892	0.948	0.406	4.84736e-163	Fib_3	Fbn1
5.41024e-167	0.942104	0.73	0.204	1.7467e-162	Fib_3	Peak1
1.65721e-166	0.804003	0.438	0.078	5.35029e-162	Fib_3	Cdkn2b
1.89668e-166	0.939632	0.687	0.184	6.12344e-162	Fib_3	Oaf
9.39502e-166	0.846409	0.573	0.134	3.03318e-161	Fib_3	Paxbp1
4.27323e-165	1.07661	0.897	0.305	1.37961e-160	Fib_3	Emp1
5.4498e-165	1.3704	0.997	0.899	1.75947e-160	Fib_3	mt-Cytb
9.36286e-165	0.617338	0.287	0.033	3.0228e-160	Fib_3	Olfml2a
1.43561e-163	0.679746	0.387	0.063	4.63488e-159	Fib_3	Itgb3
1.65107e-163	0.832439	0.492	0.099	5.33049e-159	Fib_3	Meox2
4.82862e-163	0.780998	0.683	0.182	1.55892e-158	Fib_3	Pkd2
3.15868e-162	0.78129	0.335	0.048	1.01978e-157	Fib_3	Ptprn
3.1918e-162	1.22271	0.979	0.499	1.03047e-157	Fib_3	Col4a1
7.12525e-162	0.863912	0.725	0.205	2.30039e-157	Fib_3	Zcchc7
7.40519e-162	0.897218	0.5	0.104	2.39077e-157	Fib_3	Igsf10
1.29207e-161	0.788685	0.6	0.144	4.17145e-157	Fib_3	Rasa1
9.19144e-161	0.627059	0.33	0.046	2.96746e-156	Fib_3	Dock6
1.45094e-160	0.778788	0.419	0.077	4.68436e-156	Fib_3	Ptpn13
2.51923e-159	0.649035	0.443	0.084	8.13332e-155	Fib_3	Dsel
1.34843e-158	0.709741	0.49	0.102	4.35341e-154	Fib_3	Csnk1g1
2.43431e-157	0.612333	0.379	0.063	7.85918e-153	Fib_3	Adamts12
3.01991e-157	0.980437	0.668	0.177	9.74977e-153	Fib_3	Vegfa
3.51272e-157	0.672487	0.476	0.098	1.13408e-152	Fib_3	Mapk8ip3
3.99336e-157	0.841683	0.694	0.19	1.28925e-152	Fib_3	Zc3h7a
6.22135e-156	0.63184	0.373	0.061	2.00856e-151	Fib_3	Arhgap32
1.01398e-155	0.704423	0.54	0.124	3.27365e-151	Fib_3	Ncor2
4.38694e-155	0.90933	0.692	0.196	1.41632e-150	Fib_3	Tead1
1.08486e-154	1.20556	1	0.965	3.50246e-150	Fib_3	mt-Co3
1.73833e-154	1.30793	0.533	0.128	5.6122e-150	Fib_3	Ptch1
2.83465e-153	1.16196	0.997	0.919	9.15167e-149	Fib_3	mt-Co2
4.51101e-153	0.746369	0.605	0.152	1.45638e-148	Fib_3	Ascc3
6.23281e-153	1.07742	0.638	0.174	2.01226e-148	Fib_3	Mir100hg
1.69122e-152	0.621339	0.473	0.098	5.4601e-148	Fib_3	Trrap
4.31838e-152	1.14507	1	0.956	1.39419e-147	Fib_3	mt-Atp6
5.47535e-152	0.596691	0.343	0.053	1.76772e-147	Fib_3	Epb41l3
6.45126e-152	0.872098	0.586	0.15	2.08279e-147	Fib_3	Creb3l2
6.70731e-152	0.649753	0.329	0.049	2.16546e-147	Fib_3	Lrig1
4.33502e-150	0.691463	0.335	0.051	1.39956e-145	Fib_3	Naalad2
6.92208e-150	0.899415	1	0.761	2.23479e-145	Fib_3	Col3a1
2.04935e-149	1.24733	1	0.841	6.61633e-145	Fib_3	mt-Nd1
2.02821e-148	0.845927	0.549	0.136	6.54807e-144	Fib_3	Osmr
5.3268e-148	0.690475	0.544	0.132	1.71976e-143	Fib_3	P3h3
9.03e-148	0.927016	0.735	0.226	2.91534e-143	Fib_3	Setd5
1.55643e-147	1.2583	0.549	0.137	5.02495e-143	Fib_3	Rian
4.83884e-146	0.640608	0.254	0.029	1.56222e-141	Fib_3	Psrc1
8.46691e-146	0.823834	0.722	0.218	2.73354e-141	Fib_3	Golgb1
1.45842e-145	0.654318	0.433	0.087	4.7085e-141	Fib_3	Socs5
1.38684e-144	0.707695	0.47	0.102	4.47741e-140	Fib_3	BC005561
2.17268e-144	0.636258	0.432	0.088	7.0145e-140	Fib_3	Ttc19
2.44557e-144	0.559484	0.394	0.072	7.89551e-140	Fib_3	Adgrl1
4.17128e-144	0.770242	0.716	0.214	1.3467e-139	Fib_3	Pnn
5.00463e-144	0.797152	0.778	0.244	1.61575e-139	Fib_3	Lamc1
8.05536e-144	0.732218	0.581	0.15	2.60067e-139	Fib_3	Mdm4
3.08882e-143	0.831691	0.733	0.221	9.97224e-139	Fib_3	Ccnl2
3.74573e-142	1.14789	0.759	0.241	1.20931e-137	Fib_3	Ccl11
4.70273e-142	0.755748	0.748	0.225	1.51828e-137	Fib_3	2022-09-09
5.17238e-142	0.920666	0.83	0.277	1.6699e-137	Fib_3	Ltbp4
2.6453e-141	0.441569	0.27	0.034	8.54035e-137	Fib_3	Tbc1d4
2.67402e-141	0.774118	0.579	0.152	8.63306e-137	Fib_3	Trio
4.83056e-141	0.537326	0.494	0.111	1.55954e-136	Fib_3	Cacna2d1
5.69538e-141	1.18776	0.938	0.458	1.83875e-136	Fib_3	Aebp1
2.75169e-140	0.740607	0.398	0.078	8.88382e-136	Fib_3	Clcn5
4.35982e-140	0.530688	0.392	0.074	1.40757e-135	Fib_3	Tram2
4.50775e-140	0.529708	0.3	0.044	1.45533e-135	Fib_3	Slc4a3
9.73509e-140	0.709612	0.495	0.114	3.14297e-135	Fib_3	Tanc1
1.37172e-137	0.640227	0.381	0.072	4.42861e-133	Fib_3	Mfsd4a
1.38877e-137	0.452944	0.31	0.047	4.48364e-133	Fib_3	Gtf2ird1
1.43584e-137	0.463823	0.273	0.036	4.6356e-133	Fib_3	Hhipl1
3.33951e-137	0.887489	0.802	0.278	1.07816e-132	Fib_3	Fubp1
6.67721e-137	0.480002	0.427	0.084	2.15574e-132	Fib_3	Etl4
3.88179e-136	0.655347	0.51	0.123	1.25324e-131	Fib_3	Dtx3
4.82549e-136	0.635773	0.395	0.076	1.55791e-131	Fib_3	Lrrc32
4.83151e-136	0.914952	0.641	0.189	1.55985e-131	Fib_3	Map1b
2.86879e-135	0.739881	0.744	0.234	9.2619e-131	Fib_3	2022-09-11
2.93021e-135	0.551942	0.381	0.072	9.46019e-131	Fib_3	Matn2
4.65289e-135	0.548582	0.337	0.057	1.50218e-130	Fib_3	Zmat3
6.65677e-135	0.635499	0.398	0.076	2.14914e-130	Fib_3	Sox9
7.47552e-135	0.550194	0.287	0.042	2.41347e-130	Fib_3	Robo1
2.02946e-134	0.609095	0.39	0.075	6.55212e-130	Fib_3	Stard13
8.26339e-134	0.611688	0.41	0.084	2.66784e-129	Fib_3	Mmp19
1.2456e-133	0.627702	0.57	0.142	4.02142e-129	Fib_3	Plk2
5.34462e-133	0.675938	0.597	0.163	1.72551e-128	Fib_3	Chd2
7.50462e-133	0.605459	0.646	0.182	2.42287e-128	Fib_3	Bmp1
1.07615e-132	0.592918	0.346	0.062	3.47436e-128	Fib_3	Ahi1
1.41081e-132	0.585105	0.438	0.094	4.55479e-128	Fib_3	Maml3
1.87635e-132	0.591559	0.457	0.102	6.05781e-128	Fib_3	Ago3
3.45284e-132	0.738219	0.681	0.193	1.11475e-127	Fib_3	Thy1
3.51668e-132	0.861698	0.817	0.296	1.13536e-127	Fib_3	Prpf4b
3.92755e-132	0.734493	0.759	0.239	1.26801e-127	Fib_3	Lama4
1.11476e-131	0.685505	0.508	0.124	3.59901e-127	Fib_3	Zfc3h1
1.66445e-131	0.636414	0.506	0.124	5.37367e-127	Fib_3	Srgap2
7.3143e-131	0.952071	0.852	0.318	2.36142e-126	Fib_3	Nid1
1.10378e-130	0.510716	0.438	0.095	3.56355e-126	Fib_3	Gon4l
1.88576e-130	0.559032	0.346	0.062	6.08816e-126	Fib_3	Zfp407
1.97043e-130	0.454557	0.317	0.052	6.36152e-126	Fib_3	Dip2a
2.34153e-130	0.602116	0.427	0.091	7.55963e-126	Fib_3	Nbea
1.73698e-129	0.577476	0.381	0.075	5.60786e-125	Fib_3	Sipa1l1
4.00898e-129	0.666482	0.546	0.143	1.2943e-124	Fib_3	Chd9
6.57261e-129	0.740479	0.702	0.218	2.12197e-124	Fib_3	Jmjd1c
7.7857e-129	0.716562	0.573	0.158	2.51361e-124	Fib_3	Emilin1
1.064e-128	0.658912	0.665	0.198	3.43514e-124	Fib_3	Phlda3
2.28806e-128	0.579261	0.581	0.152	7.387e-124	Fib_3	Cped1
2.75222e-128	0.675563	0.5	0.123	8.88556e-124	Fib_3	4632427E13Rik
3.6357e-128	0.873252	0.822	0.312	1.17379e-123	Fib_3	Arglu1
4.19322e-128	0.661395	0.613	0.171	1.35378e-123	Fib_3	Adamts2
1.45938e-127	0.642183	0.583	0.161	4.71161e-123	Fib_3	Pkd1
1.91338e-127	0.519862	0.33	0.057	6.17735e-123	Fib_3	Scai
4.2478e-127	0.595487	0.294	0.046	1.3714e-122	Fib_3	Adamts4
1.9662e-126	0.525008	0.449	0.103	6.34789e-122	Fib_3	Smg6
3.48453e-126	0.635545	0.405	0.086	1.12498e-121	Fib_3	D10Wsu102e
4.53956e-126	0.90938	0.767	0.261	1.4656e-121	Fib_3	Vmp1
1.73212e-125	0.662018	0.521	0.133	5.59216e-121	Fib_3	Mfap2
3.79974e-125	0.472482	0.475	0.111	1.22675e-120	Fib_3	Dock1
5.77431e-125	0.532187	0.4	0.086	1.86424e-120	Fib_3	P3h1
8.82649e-125	0.668021	0.471	0.115	2.84963e-120	Fib_3	Flnb
2.33636e-124	0.533634	0.449	0.104	7.54294e-120	Fib_3	9930021J03Rik
2.3406e-124	0.628288	0.549	0.147	7.55664e-120	Fib_3	Prpf39
2.43966e-124	0.581538	0.394	0.083	7.87645e-120	Fib_3	Pear1
2.91722e-124	0.64212	0.535	0.143	9.41826e-120	Fib_3	Amotl1
3.19087e-124	0.574067	0.473	0.114	1.03017e-119	Fib_3	Zfp280d
4.15133e-124	0.782099	0.803	0.281	1.34026e-119	Fib_3	Spag9
1.53716e-123	0.636939	0.57	0.157	4.96272e-119	Fib_3	Cep170
2.09403e-123	0.885121	0.544	0.151	6.76058e-119	Fib_3	Pdgfrb
3.31568e-123	0.74639	0.663	0.209	1.07047e-118	Fib_3	Utrn
4.21036e-123	0.932274	0.827	0.319	1.35931e-118	Fib_3	Nktr
1.01488e-122	0.648621	0.673	0.211	3.27655e-118	Fib_3	Thoc2
1.19533e-122	0.630333	0.575	0.162	3.85912e-118	Fib_3	Prrc1
1.25858e-122	0.604613	0.578	0.157	4.06334e-118	Fib_3	Myo1b
4.54243e-122	0.640626	0.66	0.203	1.46652e-117	Fib_3	Tnrc6c
1.11655e-121	1.19021	0.746	0.266	3.60478e-117	Fib_3	Serpine2
1.2225e-121	0.528917	0.465	0.11	3.94683e-117	Fib_3	Mdfic
1.75343e-121	0.431158	0.487	0.121	5.66095e-117	Fib_3	Ptpn9
2.08168e-121	0.555267	0.425	0.095	6.7207e-117	Fib_3	Efnb1
3.55783e-121	0.587444	0.584	0.165	1.14865e-116	Fib_3	Tut4
1.34416e-120	0.437101	0.262	0.038	4.33962e-116	Fib_3	Fpgt
5.03282e-120	0.758512	0.638	0.197	1.62485e-115	Fib_3	P4ha1
8.13902e-120	0.444748	0.413	0.091	2.62768e-115	Fib_3	Myef2
8.26314e-120	0.662579	0.713	0.232	2.66776e-115	Fib_3	Nbeal1
1.22643e-119	1.18257	0.717	0.257	3.95952e-115	Fib_3	Tgfbi
2.01878e-119	0.570032	0.443	0.104	6.51762e-115	Fib_3	Rai14
2.05026e-119	0.640558	0.538	0.148	6.61925e-115	Fib_3	Chd6
2.40081e-119	0.474057	0.337	0.063	7.751e-115	Fib_3	Ankrd50
5.73699e-119	0.5712	0.413	0.093	1.85219e-114	Fib_3	Hmgcr
5.97375e-119	0.498381	0.34	0.066	1.92863e-114	Fib_3	Gpr153
8.4524e-119	0.532201	0.343	0.066	2.72886e-114	Fib_3	Gabbr1
2.858e-118	0.527113	0.308	0.054	9.22705e-114	Fib_3	Airn
3.12494e-118	0.905337	0.967	0.483	1.00889e-113	Fib_3	Cald1
5.4943e-118	0.507537	0.292	0.048	1.77384e-113	Fib_3	Tril
7.00023e-118	0.726625	0.551	0.153	2.26003e-113	Fib_3	Ifi203
1.47622e-117	0.927748	0.998	0.852	4.76597e-113	Fib_3	mt-Nd4
2.58944e-117	0.496099	0.348	0.068	8.36001e-113	Fib_3	Uvssa
3.87567e-117	0.442406	0.286	0.047	1.25126e-112	Fib_3	Uggt2
4.06912e-117	0.42818	0.381	0.079	1.31372e-112	Fib_3	Slc24a5
5.94262e-117	0.994362	0.848	0.325	1.91857e-112	Fib_3	Col6a1
9.77927e-117	0.565572	0.643	0.195	3.15724e-112	Fib_3	Ubn2
1.69084e-116	0.534599	0.556	0.155	5.45887e-112	Fib_3	Plod3
1.77086e-116	0.543749	0.459	0.113	5.71724e-112	Fib_3	Ehmt1
3.22488e-116	0.484596	0.54	0.148	1.04115e-111	Fib_3	Tial1
4.86244e-116	0.557374	0.362	0.076	1.56984e-111	Fib_3	Bace1
5.42319e-116	0.519122	0.602	0.179	1.75088e-111	Fib_3	Cttn
6.61276e-116	0.562425	0.522	0.141	2.13493e-111	Fib_3	Cdc42bpa
3.00933e-115	0.62034	0.733	0.246	9.71561e-111	Fib_3	Usp34
3.88884e-115	0.530059	0.529	0.145	1.25551e-110	Fib_3	Rbfox2
4.25308e-115	0.501049	0.287	0.048	1.37311e-110	Fib_3	Spidr
5.38139e-115	0.462261	0.354	0.07	1.73738e-110	Fib_3	Trib2
6.72518e-115	0.508895	0.386	0.083	2.17123e-110	Fib_3	Parp8
3.26559e-114	0.490685	0.437	0.104	1.05429e-109	Fib_3	Upf2
7.5057e-114	0.656697	0.56	0.163	2.42321e-109	Fib_3	Svil
1.15809e-113	0.544853	0.308	0.054	3.73889e-109	Fib_3	Clec1a
1.81266e-113	0.50571	0.344	0.069	5.85216e-109	Fib_3	Tpcn1
1.97707e-113	0.534997	0.327	0.063	6.38298e-109	Fib_3	Map3k12
2.45829e-113	0.492096	0.53	0.145	7.93659e-109	Fib_3	Mark3
9.17822e-113	0.522469	0.381	0.084	2.96319e-108	Fib_3	Atp9b
1.16188e-112	0.52638	0.352	0.073	3.75112e-108	Fib_3	Gpatch2
1.59135e-112	0.4789	0.402	0.091	5.13766e-108	Fib_3	Nvl
2.0689e-112	0.813579	0.76	0.274	6.67943e-108	Fib_3	Nr2f2
2.10747e-112	0.883936	0.486	0.128	6.80396e-108	Fib_3	Ptn
5.05326e-112	0.628598	0.63	0.198	1.63145e-107	Fib_3	Plat
8.27705e-112	0.627778	0.679	0.221	2.67225e-107	Fib_3	Kmt2a
1.50528e-111	0.519967	0.457	0.115	4.85981e-107	Fib_3	Smc5
1.86552e-111	0.50472	0.484	0.127	6.02283e-107	Fib_3	Nf1
1.8932e-111	0.635126	0.587	0.177	6.11218e-107	Fib_3	Sp3
1.99771e-111	0.786125	0.776	0.295	6.44962e-107	Fib_3	Pnisr
2.24187e-110	0.574006	0.544	0.157	7.23789e-106	Fib_3	Kdm5b
2.56818e-110	0.434965	0.468	0.12	8.29136e-106	Fib_3	Rcor1
3.26647e-110	0.503442	0.429	0.104	1.05458e-105	Fib_3	Pla2g4a
6.01847e-110	0.614259	0.549	0.162	1.94306e-105	Fib_3	Susd6
2.11819e-109	0.621913	0.571	0.17	6.83859e-105	Fib_3	Lamb2
2.17989e-109	0.719072	0.714	0.25	7.03777e-105	Fib_3	Fndc3b
2.70732e-109	0.463528	0.319	0.061	8.74057e-105	Fib_3	Sipa1l3
4.30463e-109	0.596152	0.737	0.255	1.38975e-104	Fib_3	Ttc3
5.45418e-109	0.499183	0.47	0.118	1.76088e-104	Fib_3	Bhlhe41
7.75015e-109	0.529424	0.422	0.104	2.50214e-104	Fib_3	Zfp266
8.07553e-109	0.488075	0.416	0.1	2.60719e-104	Fib_3	Ptk2
8.98453e-109	0.613582	0.521	0.148	2.90066e-104	Fib_3	Atxn2
2.41687e-108	0.712862	0.565	0.173	7.80285e-104	Fib_3	Slit3
2.6112e-108	0.748302	0.797	0.304	8.43025e-104	Fib_3	Srsf11
2.69756e-108	0.531363	0.532	0.152	8.70907e-104	Fib_3	Slc25a36
3.12386e-108	0.598825	0.687	0.23	1.00854e-103	Fib_3	Nsd1
4.47765e-108	0.592513	0.419	0.102	1.44561e-103	Fib_3	P4ha2
6.35033e-108	0.455202	0.346	0.073	2.0502e-103	Fib_3	Acvr1
7.77683e-108	0.450098	0.379	0.085	2.51075e-103	Fib_3	Stk3
2.67508e-107	0.588324	0.735	0.257	8.6365e-103	Fib_3	Lman1
3.76198e-107	0.454094	0.463	0.122	1.21456e-102	Fib_3	Cnot4
5.67106e-107	0.548765	0.521	0.146	1.8309e-102	Fib_3	Cspp1
1.01023e-106	1.19784	0.914	0.504	3.26154e-102	Fib_3	Neat1
1.14878e-106	0.592467	0.617	0.198	3.70883e-102	Fib_3	Ddx50
1.39266e-106	0.449284	0.413	0.1	4.49619e-102	Fib_3	Golga3
1.63867e-106	1.39732	0.883	0.442	5.29044e-102	Fib_3	Igfbp5
2.56672e-106	0.580838	0.624	0.199	8.28666e-102	Fib_3	Itgav
3.02459e-106	0.508155	0.622	0.194	9.76489e-102	Fib_3	Map4
7.52765e-106	0.45862	0.3	0.057	2.4303e-101	Fib_3	Acaca
1.19879e-105	0.603097	0.611	0.193	3.8703e-101	Fib_3	Srek1
1.27062e-105	0.499462	0.337	0.071	4.1022e-101	Fib_3	Ttc37
1.31765e-105	0.643325	0.627	0.204	4.25403e-101	Fib_3	Btbd7
2.54682e-105	0.561525	0.565	0.172	8.22242e-101	Fib_3	Ltbp3
3.84332e-105	0.47618	0.419	0.103	1.24082e-100	Fib_3	Pds5b
7.34264e-105	0.560456	0.387	0.091	2.37057e-100	Fib_3	Slc39a14
1.05518e-104	0.762746	0.733	0.259	3.40664e-100	Fib_3	Pcolce
1.08322e-104	0.893685	0.902	0.45	3.49717e-100	Fib_3	Luc7l2
1.70597e-104	0.536692	0.402	0.097	5.50773e-100	Fib_3	Cxxc5
1.74351e-104	0.508016	0.405	0.098	5.62892e-100	Fib_3	Piezo1
2.3031e-104	0.559114	0.506	0.143	7.43557e-100	Fib_3	Mysm1
2.97637e-104	0.514408	0.381	0.089	9.60919e-100	Fib_3	Tacc2
5.40652e-104	0.68793	0.751	0.276	1.7455e-99	Fib_3	Il6st
5.9739e-104	0.545775	0.519	0.15	1.92867e-99	Fib_3	Ccnt2
1.23211e-103	0.606591	0.511	0.148	3.97787e-99	Fib_3	Hjurp
1.537e-103	0.72664	0.376	0.089	4.9622e-99	Fib_3	Fzd2
1.63831e-103	0.479323	0.275	0.049	5.28928e-99	Fib_3	Foxs1
2.41961e-103	0.629463	0.771	0.282	7.8117e-99	Fib_3	Mycbp2
2.92197e-103	0.883143	0.927	0.475	9.43358e-99	Fib_3	mt-Nd3
3.19723e-103	0.705175	0.587	0.19	1.03222e-98	Fib_3	Nrip1
3.89881e-103	0.581632	0.554	0.169	1.25873e-98	Fib_3	Sf3b3
1.39338e-102	0.430299	0.443	0.115	4.49854e-98	Fib_3	Nfx1
1.68069e-102	0.57731	0.537	0.159	5.42612e-98	Fib_3	Mafg
1.82777e-102	0.420796	0.276	0.05	5.90095e-98	Fib_3	Tmem132a
3.48731e-102	0.466957	0.414	0.104	1.12588e-97	Fib_3	Sec23a
4.64524e-102	0.516674	0.61	0.197	1.49972e-97	Fib_3	Bod1l
5.72717e-102	0.643711	0.7	0.247	1.84902e-97	Fib_3	Zmiz1
8.71767e-102	0.55346	0.586	0.185	2.8145e-97	Fib_3	Eea1
2.65184e-101	0.781802	0.887	0.387	8.56146e-97	Fib_3	Mbnl2
4.19507e-101	0.495368	0.505	0.145	1.35438e-96	Fib_3	Brwd1
1.18006e-100	0.5381	0.557	0.172	3.80981e-96	Fib_3	Stag1
1.25968e-100	0.52496	0.724	0.249	4.06687e-96	Fib_3	Ewsr1
1.56748e-100	0.471764	0.422	0.109	5.06061e-96	Fib_3	Dbn1
2.87702e-100	0.409192	0.36	0.081	9.28845e-96	Fib_3	Trerf1
5.46143e-100	0.657775	0.738	0.267	1.76322e-95	Fib_3	Lpp
5.84228e-100	0.571235	0.651	0.225	1.88618e-95	Fib_3	Zranb2
5.87342e-100	0.555823	0.692	0.239	1.89623e-95	Fib_3	Nsd3
8.1129e-100	0.540989	0.719	0.255	2.61925e-95	Fib_3	Tcf12
9.82988e-100	0.387392	0.317	0.066	3.17358e-95	Fib_3	Snapc3
1.0907e-99	0.389636	0.452	0.12	3.52131e-95	Fib_3	Atxn2l
1.32696e-99	0.493827	0.608	0.194	4.28409e-95	Fib_3	Srpk2
1.83191e-99	0.659184	0.74	0.255	5.91431e-95	Fib_3	Postn
1.88057e-99	0.481952	0.438	0.115	6.07142e-95	Fib_3	Mbtd1
2.0634e-99	0.479195	0.452	0.122	6.66168e-95	Fib_3	4930402H24Rik
2.16992e-99	0.449687	0.487	0.138	7.00559e-95	Fib_3	Csnk1g3
2.17921e-99	0.53137	0.459	0.125	7.03559e-95	Fib_3	Apbb2
2.38143e-99	0.643218	0.689	0.239	7.68844e-95	Fib_3	Nav1
3.07757e-99	0.87352	0.562	0.182	9.93594e-95	Fib_3	Igf1
3.07883e-99	0.446562	0.592	0.19	9.94e-95	Fib_3	Dhx36
3.40987e-99	0.425573	0.36	0.082	1.10088e-94	Fib_3	Crebzf
4.03868e-99	0.429762	0.452	0.121	1.30389e-94	Fib_3	Furin
4.4308e-99	0.467268	0.505	0.147	1.43049e-94	Fib_3	Fkbp10
5.38087e-99	0.681393	0.871	0.358	1.73721e-94	Fib_3	Tcf25
5.42847e-99	0.581727	0.586	0.189	1.75258e-94	Fib_3	Smg1
6.10343e-99	0.50735	0.544	0.166	1.97049e-94	Fib_3	Cpsf6
7.99773e-99	0.442203	0.357	0.082	2.58207e-94	Fib_3	Rufy2
8.91937e-99	0.429305	0.389	0.095	2.87962e-94	Fib_3	Nr2f6
1.0745e-98	0.540946	0.503	0.148	3.46902e-94	Fib_3	Cdk12
1.27022e-98	0.476616	0.505	0.146	4.1009e-94	Fib_3	Brd7
2.88585e-98	0.416957	0.279	0.052	9.31697e-94	Fib_3	Pld1
4.64685e-98	0.41136	0.27	0.049	1.50023e-93	Fib_3	Polk
5.10377e-98	0.597911	0.594	0.196	1.64775e-93	Fib_3	Fndc3a
5.932e-98	0.471207	0.463	0.128	1.91515e-93	Fib_3	Srebf2
6.05933e-98	0.456538	0.346	0.078	1.95625e-93	Fib_3	Ankrd28
7.1589e-98	0.483554	0.478	0.134	2.31125e-93	Fib_3	Sulf1
7.73458e-98	0.557134	0.459	0.126	2.49711e-93	Fib_3	Islr
9.14582e-98	0.41757	0.294	0.059	2.95273e-93	Fib_3	Ldlrad4
2.08671e-97	0.527065	0.387	0.096	6.73696e-93	Fib_3	Ubr1
2.416e-97	0.454281	0.348	0.079	7.80004e-93	Fib_3	Prkca
2.92396e-97	0.431022	0.502	0.144	9.44e-93	Fib_3	Ext1
6.06557e-97	0.566926	0.329	0.072	1.95827e-92	Fib_3	Pdk1
2.1542e-96	0.577031	0.692	0.248	6.95484e-92	Fib_3	Copa
3.0484e-96	0.396031	0.446	0.121	9.84175e-92	Fib_3	Snrnp48
3.83539e-96	0.482553	0.633	0.216	1.23826e-91	Fib_3	Gm26917
4.96647e-96	0.518904	0.475	0.137	1.60342e-91	Fib_3	Ano6
7.54812e-96	0.386557	0.306	0.064	2.43691e-91	Fib_3	Fam210a
1.41773e-95	0.827237	0.911	0.467	4.57713e-91	Fib_3	Son
1.61769e-95	0.574671	0.41	0.108	5.22271e-91	Fib_3	Trim24
1.64345e-95	0.636242	0.579	0.191	5.30589e-91	Fib_3	Dlc1
1.83949e-95	0.425191	0.341	0.078	5.93879e-91	Fib_3	Chpf2
1.88236e-95	0.407396	0.317	0.068	6.0772e-91	Fib_3	Rai1
2.31291e-95	0.661803	0.814	0.324	7.46724e-91	Fib_3	Ddx17
4.99863e-95	0.4217	0.449	0.122	1.61381e-90	Fib_3	Asxl2
5.70833e-95	0.437815	0.316	0.068	1.84293e-90	Fib_3	Fhl2
6.83468e-95	0.656332	0.475	0.136	2.20658e-90	Fib_3	Errfi1
7.26886e-95	0.531825	0.579	0.188	2.34675e-90	Fib_3	Ddr2
7.91106e-95	0.551059	0.649	0.224	2.55408e-90	Fib_3	Pcm1
1.03222e-94	0.48467	0.627	0.211	3.33253e-90	Fib_3	Sec31a
1.17483e-94	0.59608	0.705	0.257	3.79294e-90	Fib_3	Bptf
1.36468e-94	0.477299	0.297	0.06	4.40587e-90	Fib_3	Fgf1
1.57071e-94	0.558369	0.641	0.221	5.07103e-90	Fib_3	Nfat5
2.54265e-94	0.660708	0.289	0.057	8.20894e-90	Fib_3	Cilp
3.24092e-94	0.514808	0.39	0.101	1.04633e-89	Fib_3	Ssbp2
1.09431e-93	0.417155	0.395	0.1	3.533e-89	Fib_3	Bzw2
1.1584e-93	0.642918	0.838	0.342	3.7399e-89	Fib_3	Scd2
1.68964e-93	0.396792	0.257	0.048	5.455e-89	Fib_3	Rgma
2.08622e-93	0.51473	0.776	0.291	6.73536e-89	Fib_3	Ktn1
2.37299e-93	0.51893	0.638	0.219	7.6612e-89	Fib_3	Aff4
2.63998e-93	0.417921	0.343	0.078	8.52316e-89	Fib_3	Jag1
2.8269e-93	0.531308	0.641	0.223	9.12666e-89	Fib_3	Kif1b
3.85791e-93	0.512365	0.54	0.168	1.24553e-88	Fib_3	Uhrf2
5.111e-93	0.517355	0.403	0.103	1.65009e-88	Fib_3	Hk2
5.24919e-93	0.692808	0.879	0.378	1.6947e-88	Fib_3	Nisch
6.97787e-93	0.573721	0.405	0.105	2.25281e-88	Fib_3	Mdk
1.71265e-92	0.802571	0.932	0.477	5.5293e-88	Fib_3	Srrm2
3.30059e-92	0.442935	0.381	0.095	1.0656e-87	Fib_3	Plekha5
4.09878e-92	0.480093	0.37	0.092	1.32329e-87	Fib_3	Rasa2
4.82388e-92	0.452729	0.414	0.112	1.55739e-87	Fib_3	Fam193a
6.66769e-92	0.465605	0.514	0.158	2.15266e-87	Fib_3	Brd1
9.18156e-92	0.55115	0.659	0.237	2.96427e-87	Fib_3	Pkn2
9.28076e-92	0.509771	0.656	0.229	2.99629e-87	Fib_3	Ttc14
1.01164e-91	0.445688	0.46	0.131	3.26606e-87	Fib_3	Clk4
1.26198e-91	0.407831	0.348	0.083	4.07432e-87	Fib_3	Ier5l
1.32375e-91	0.394357	0.321	0.072	4.27372e-87	Fib_3	Fer
1.45236e-91	1.01016	0.983	0.682	4.68894e-87	Fib_3	Igfbp7
2.65432e-91	0.493091	0.602	0.205	8.56949e-87	Fib_3	Rcn1
4.58679e-91	0.572588	0.656	0.238	1.48084e-86	Fib_3	Akap9
6.16076e-91	0.410793	0.338	0.077	1.989e-86	Fib_3	Ubash3b
8.16157e-91	0.478492	0.357	0.086	2.63496e-86	Fib_3	Amn1
1.01223e-90	0.357515	0.341	0.08	3.26799e-86	Fib_3	Cabin1
1.18065e-90	0.45203	0.397	0.104	3.81173e-86	Fib_3	Zfp950
1.47982e-90	0.523334	0.563	0.188	4.77761e-86	Fib_3	R3hdm1
1.97716e-90	0.409408	0.276	0.056	6.38327e-86	Fib_3	Fbxl7
2.27602e-90	0.420003	0.503	0.154	7.34812e-86	Fib_3	Gpatch8
2.73589e-90	0.392697	0.34	0.08	8.83283e-86	Fib_3	Sec24a
2.90148e-90	0.564749	0.546	0.179	9.36744e-86	Fib_3	Krit1
4.69341e-90	0.421519	0.281	0.058	1.51527e-85	Fib_3	Sec61a2
4.84774e-90	0.39319	0.298	0.064	1.56509e-85	Fib_3	Zfp329
4.85325e-90	0.481573	0.486	0.147	1.56687e-85	Fib_3	Rere
7.07614e-90	0.360083	0.368	0.091	2.28453e-85	Fib_3	Htt
9.99593e-90	0.445994	0.314	0.072	3.22718e-85	Fib_3	Loxl3
1.10862e-89	0.352409	0.257	0.049	3.57917e-85	Fib_3	Adcy6
1.13175e-89	0.484953	0.614	0.211	3.65385e-85	Fib_3	Dnajc1
1.23843e-89	0.49612	0.705	0.258	3.99828e-85	Fib_3	Glg1
1.81686e-89	0.584332	0.338	0.082	5.86573e-85	Fib_3	Ccnh
1.81817e-89	0.355459	0.284	0.058	5.86996e-85	Fib_3	Ap4m1
1.85397e-89	0.583442	0.789	0.311	5.98553e-85	Fib_3	Ankrd11
2.8456e-89	0.472252	0.389	0.102	9.18701e-85	Fib_3	Clmp
9.16251e-89	0.442698	0.406	0.111	2.95812e-84	Fib_3	Luc7l
9.69488e-89	0.774385	0.987	0.811	3.12999e-84	Fib_3	mt-Nd2
1.18196e-88	0.522865	0.721	0.268	3.81595e-84	Fib_3	Ash1l
1.345e-88	0.304568	0.26	0.05	4.34233e-84	Fib_3	Adgra3
1.40524e-88	0.42883	0.465	0.137	4.53682e-84	Fib_3	Cbfb
1.42897e-88	0.329097	0.281	0.057	4.61344e-84	Fib_3	Pign
4.36785e-88	0.51053	0.616	0.215	1.41016e-83	Fib_3	Taf1d
6.26258e-88	0.352621	0.363	0.09	2.02187e-83	Fib_3	Cemip2
6.62339e-88	0.414365	0.379	0.1	2.13836e-83	Fib_3	Arfgap1
7.84415e-88	0.405319	0.521	0.158	2.53248e-83	Fib_3	Bhlhe40
8.6108e-88	0.445488	0.344	0.085	2.78e-83	Fib_3	Rab11fip2
9.30038e-88	0.533824	0.598	0.208	3.00263e-83	Fib_3	Ap2a2
9.39711e-88	0.473052	0.568	0.191	3.03386e-83	Fib_3	Nrd1
1.03606e-87	0.411755	0.335	0.08	3.34492e-83	Fib_3	2700081O15Rik
1.03904e-87	0.486962	0.654	0.234	3.35454e-83	Fib_3	Birc6
1.88947e-87	0.503395	0.578	0.196	6.10016e-83	Fib_3	Trip11
2.11935e-87	0.368396	0.333	0.08	6.84231e-83	Fib_3	Slc12a4
3.43975e-87	0.410391	0.306	0.069	1.11052e-82	Fib_3	Dvl3
3.45325e-87	0.477896	0.476	0.145	1.11488e-82	Fib_3	Clock
3.9931e-87	0.519326	0.667	0.245	1.28917e-82	Fib_3	Huwe1
6.69933e-87	0.786239	1	0.949	2.16288e-82	Fib_3	mt-Co1
7.48313e-87	0.393187	0.465	0.139	2.41593e-82	Fib_3	Hs2st1
8.44283e-87	0.354597	0.41	0.113	2.72577e-82	Fib_3	Map4k3
1.03888e-86	0.457918	0.54	0.176	3.35402e-82	Fib_3	Zfp644
1.07621e-86	0.475998	0.552	0.182	3.47453e-82	Fib_3	Chd3
1.14216e-86	0.39529	0.281	0.059	3.68745e-82	Fib_3	Ppp1r13b
1.27498e-86	0.414006	0.256	0.05	4.11628e-82	Fib_3	Carmn
1.52848e-86	0.411957	0.46	0.135	4.9347e-82	Fib_3	Cdk13
5.97195e-86	0.467531	0.349	0.089	1.92804e-81	Fib_3	Exoc6b
1.37458e-85	0.600234	0.819	0.345	4.43782e-81	Fib_3	Rbm25
1.66917e-85	0.35679	0.559	0.183	5.38891e-81	Fib_3	Kdm5a
1.80205e-85	0.385009	0.451	0.132	5.81793e-81	Fib_3	Ep400
2.23604e-85	0.411292	0.54	0.177	7.21906e-81	Fib_3	Zfr
2.41091e-85	0.366821	0.435	0.124	7.78363e-81	Fib_3	Srcap
2.54873e-85	0.3941	0.294	0.065	8.22857e-81	Fib_3	Plekhg2
2.74453e-85	0.535937	0.729	0.283	8.8607e-81	Fib_3	Hook3
3.97657e-85	0.425146	0.333	0.08	1.28384e-80	Fib_3	Entpd2
4.45657e-85	0.512013	0.668	0.247	1.4388e-80	Fib_3	Rbm5
5.31593e-85	0.309894	0.267	0.054	1.71625e-80	Fib_3	Kansl1l
7.03287e-85	0.276377	0.365	0.093	2.27056e-80	Fib_3	Tsnax
7.49783e-85	0.566551	0.276	0.058	2.42067e-80	Fib_3	Lepr
7.64035e-85	0.617386	0.713	0.277	2.46669e-80	Fib_3	Ogt
8.56847e-85	0.593462	0.752	0.296	2.76633e-80	Fib_3	Rcn3
9.86965e-85	0.423397	0.614	0.216	3.18642e-80	Fib_3	Wwtr1
1.53074e-84	0.307531	0.262	0.053	4.942e-80	Fib_3	Capn15
2.30324e-84	0.37625	0.421	0.12	7.43601e-80	Fib_3	4833420G17Rik
3.00501e-84	0.490454	0.46	0.138	9.70167e-80	Fib_3	Ap3m1
3.5113e-84	0.541525	0.56	0.191	1.13362e-79	Fib_3	Zfhx3
4.13852e-84	0.349139	0.284	0.062	1.33612e-79	Fib_3	Spire1
4.14504e-84	0.451931	0.538	0.178	1.33822e-79	Fib_3	Med13l
4.21802e-84	0.325785	0.44	0.126	1.36179e-79	Fib_3	Leng8
5.3593e-84	0.628671	0.641	0.245	1.73025e-79	Fib_3	Ankrd17
5.57799e-84	0.457191	0.427	0.126	1.80085e-79	Fib_3	Sh3gl1
6.32052e-84	0.420406	0.483	0.15	2.04058e-79	Fib_3	Kdm1a
6.39151e-84	0.384212	0.368	0.097	2.0635e-79	Fib_3	Rbm33
6.77337e-84	0.36646	0.406	0.113	2.18678e-79	Fib_3	Rabgap1
7.79855e-84	0.315011	0.303	0.068	2.51776e-79	Fib_3	Etv6
9.12384e-84	0.40781	0.354	0.09	2.94563e-79	Fib_3	D5Ertd579e
1.11063e-83	0.448668	0.443	0.131	3.58566e-79	Fib_3	Tmem263
1.20201e-83	0.462929	0.602	0.21	3.88068e-79	Fib_3	Ccdc88a
1.30252e-83	0.452465	0.416	0.118	4.20517e-79	Fib_3	Fam13b
1.31161e-83	0.360478	0.27	0.057	4.23455e-79	Fib_3	Ahdc1
1.63148e-83	0.618602	0.84	0.365	5.26724e-79	Fib_3	Snrnp70
2.11086e-83	0.377319	0.262	0.054	6.81491e-79	Fib_3	Epb41l1
2.36111e-83	0.387254	0.346	0.087	7.62285e-79	Fib_3	Cpne8
2.4096e-83	0.332302	0.605	0.207	7.77941e-79	Fib_3	Pros1
3.98665e-83	0.392209	0.337	0.085	1.28709e-78	Fib_3	Mpg
6.45813e-83	0.543992	0.687	0.266	2.08501e-78	Fib_3	Wls
7.07549e-83	0.384154	0.411	0.118	2.28432e-78	Fib_3	Fam114a1
7.4597e-83	0.497069	0.33	0.082	2.40836e-78	Fib_3	Hivep3
1.5878e-82	0.370198	0.262	0.054	5.1262e-78	Fib_3	Tmtc2
1.78802e-82	0.401297	0.678	0.25	5.77262e-78	Fib_3	Srrm1
2.07164e-82	0.353318	0.403	0.112	6.68829e-78	Fib_3	Chd1
2.12091e-82	0.436513	0.61	0.217	6.84735e-78	Fib_3	Ubr5
2.30345e-82	0.35006	0.44	0.13	7.4367e-78	Fib_3	Wipi1
3.25175e-82	0.675517	0.302	0.071	1.04983e-77	Fib_3	Smoc2
4.09634e-82	0.455872	0.375	0.101	1.3225e-77	Fib_3	Appl2
9.397e-82	0.294083	0.257	0.053	3.03382e-77	Fib_3	Jam3
1.16316e-81	0.390156	0.44	0.131	3.75526e-77	Fib_3	Supt20
1.5983e-81	0.447346	0.256	0.052	5.1601e-77	Fib_3	Trabd2b
1.93978e-81	0.390824	0.363	0.096	6.26258e-77	Fib_3	Yeats2
2.39376e-81	0.497325	0.649	0.244	7.72827e-77	Fib_3	Trip12
2.54339e-81	0.374126	0.306	0.072	8.21133e-77	Fib_3	Tsc1
2.60425e-81	0.363191	0.462	0.141	8.40783e-77	Fib_3	Dnmt3a
2.64598e-81	0.439163	0.381	0.106	8.54255e-77	Fib_3	Parp3
2.98569e-81	0.546106	0.525	0.175	9.6393e-77	Fib_3	Syne1
3.78694e-81	0.435309	0.422	0.126	1.22261e-76	Fib_3	Ccser2
5.97753e-81	0.549993	0.798	0.327	1.92985e-76	Fib_3	Akap13
6.49889e-81	0.398748	0.637	0.223	2.09817e-76	Fib_3	Actn1
6.81945e-81	0.369283	0.437	0.13	2.20166e-76	Fib_3	Agpat4
8.17049e-81	0.331858	0.284	0.063	2.63784e-76	Fib_3	Pdcd11
1.31621e-80	0.359693	0.36	0.095	4.24938e-76	Fib_3	Cplane1
1.33519e-80	0.408358	0.373	0.102	4.31065e-76	Fib_3	Nhlrc2
1.39683e-80	0.596658	0.852	0.375	4.50965e-76	Fib_3	Dst
1.53502e-80	0.415815	0.443	0.132	4.95581e-76	Fib_3	Cblb
1.88636e-80	0.435134	0.497	0.161	6.09011e-76	Fib_3	Ubr2
2.51834e-80	0.355663	0.638	0.229	8.13045e-76	Fib_3	Senp6
2.70597e-80	0.265657	0.425	0.124	8.73623e-76	Fib_3	Sh3kbp1
2.98711e-80	0.339626	0.303	0.073	9.64388e-76	Fib_3	Rhobtb3
3.88229e-80	0.357301	0.263	0.056	1.2534e-75	Fib_3	Spaca6
6.38144e-80	0.360111	0.325	0.081	2.06025e-75	Fib_3	Ice1
9.15396e-80	0.336581	0.489	0.154	2.95536e-75	Fib_3	Setd2
9.89697e-80	0.343536	0.429	0.128	3.19524e-75	Fib_3	Ip6k1
1.44645e-79	0.42311	0.589	0.208	4.66985e-75	Fib_3	Tnrc6a
1.45181e-79	0.410751	0.405	0.116	4.68716e-75	Fib_3	Dicer1
1.80753e-79	0.449567	0.713	0.274	5.83562e-75	Fib_3	Cast
2.24114e-79	0.318963	0.487	0.156	7.23552e-75	Fib_3	Pja2
2.37249e-79	0.308237	0.297	0.069	7.65958e-75	Fib_3	Arhgap35
2.85117e-79	0.346279	0.44	0.133	9.205e-75	Fib_3	Brd3
3.32568e-79	0.458534	0.3	0.071	1.0737e-74	Fib_3	Gria3
3.73661e-79	1.37919	0.721	0.305	1.20636e-74	Fib_3	Apod
4.10087e-79	0.389481	0.4	0.116	1.32397e-74	Fib_3	Zfp451
4.74737e-79	0.302579	0.448	0.135	1.53269e-74	Fib_3	Srpk1
6.04531e-79	0.384861	0.376	0.104	1.95173e-74	Fib_3	Prdm2
6.33801e-79	0.34284	0.595	0.209	2.04623e-74	Fib_3	U2surp
6.58233e-79	0.416615	0.352	0.095	2.12511e-74	Fib_3	Clasp1
8.74897e-79	0.428546	0.697	0.267	2.8246e-74	Fib_3	Pabpn1
1.56175e-78	0.339324	0.489	0.155	5.04211e-74	Fib_3	Dclk1
1.60494e-78	0.332398	0.483	0.152	5.18154e-74	Fib_3	Rsbn1l
2.38304e-78	0.311145	0.284	0.065	7.69364e-74	Fib_3	Cul7
2.90771e-78	0.342872	0.44	0.134	9.38754e-74	Fib_3	Appl1
3.68516e-78	0.261167	0.373	0.103	1.18975e-73	Fib_3	C1qtnf6
4.47836e-78	0.462838	0.319	0.081	1.44584e-73	Fib_3	Alkbh1
4.67637e-78	0.311262	0.308	0.075	1.50977e-73	Fib_3	Agl
5.01904e-78	0.402046	0.684	0.26	1.6204e-73	Fib_3	Ubap2l
5.19721e-78	0.328224	0.259	0.055	1.67792e-73	Fib_3	Rptor
5.5033e-78	0.349709	0.31	0.076	1.77674e-73	Fib_3	Ankrd10
5.54245e-78	0.423028	0.479	0.153	1.78938e-73	Fib_3	Rictor
8.93769e-78	0.3765	0.465	0.147	2.88553e-73	Fib_3	Ndst1
9.89588e-78	0.277971	0.492	0.159	3.19488e-73	Fib_3	Copz2
9.93508e-78	0.654372	0.794	0.361	3.20754e-73	Fib_3	AC149090.1
1.03444e-77	0.326839	0.3	0.072	3.3397e-73	Fib_3	Asap2
1.48528e-77	0.38626	0.325	0.084	4.79522e-73	Fib_3	Pard3
1.52759e-77	0.393111	0.359	0.098	4.93182e-73	Fib_3	Cdk8
1.53275e-77	0.46007	0.437	0.136	4.94849e-73	Fib_3	Stx16
1.53366e-77	0.381254	0.352	0.095	4.95141e-73	Fib_3	Gpr107
1.54797e-77	0.455952	0.543	0.186	4.99761e-73	Fib_3	Loxl2
1.73085e-77	0.316871	0.379	0.105	5.58804e-73	Fib_3	Kmt2d
1.86106e-77	0.328356	0.283	0.066	6.00843e-73	Fib_3	Rnf214
2.21552e-77	0.417934	0.562	0.198	7.15282e-73	Fib_3	Eif4g3
2.54939e-77	0.352402	0.297	0.071	8.2307e-73	Fib_3	Arhgap42
2.71798e-77	0.514349	0.738	0.3	8.775e-73	Fib_3	Hnrnpdl
2.86514e-77	0.31432	0.392	0.112	9.25009e-73	Fib_3	Rsrc1
2.87034e-77	0.334066	0.338	0.087	9.26689e-73	Fib_3	Sipa1
3.24715e-77	0.618782	0.837	0.378	1.04834e-72	Fib_3	Rbms1
3.80603e-77	0.338598	0.365	0.1	1.22878e-72	Fib_3	Pik3c2a
8.66652e-77	0.352538	0.263	0.058	2.79799e-72	Fib_3	Rev1
1.04568e-76	0.367886	0.6	0.216	3.37597e-72	Fib_3	Sltm
1.30739e-76	0.280746	0.429	0.123	4.22089e-72	Fib_3	Mcam
1.42731e-76	0.442825	0.343	0.094	4.60806e-72	Fib_3	Smo
1.53592e-76	0.411401	0.484	0.159	4.95872e-72	Fib_3	Trim35
1.60788e-76	0.396794	0.446	0.138	5.19105e-72	Fib_3	Gas7
1.86636e-76	0.301672	0.254	0.054	6.02554e-72	Fib_3	Brf1
2.09874e-76	0.500275	0.856	0.37	6.77577e-72	Fib_3	Prrc2c
2.1213e-76	0.420509	0.506	0.172	6.84863e-72	Fib_3	Npepps
2.45735e-76	0.36796	0.494	0.165	7.93355e-72	Fib_3	Ikbip
3.14738e-76	0.290341	0.305	0.074	1.01613e-71	Fib_3	Vps54
3.21115e-76	0.3677	0.314	0.079	1.03672e-71	Fib_3	Dvl1
3.29717e-76	0.357279	0.305	0.075	1.06449e-71	Fib_3	Senp5
4.2557e-76	0.347922	0.446	0.14	1.37395e-71	Fib_3	Ecpas
4.55964e-76	0.289893	0.302	0.074	1.47208e-71	Fib_3	Gga2
5.95327e-76	0.342826	0.298	0.072	1.92201e-71	Fib_3	Phykpl
6.59103e-76	0.451079	0.708	0.281	2.12791e-71	Fib_3	Dync1h1
6.80625e-76	0.325965	0.405	0.117	2.1974e-71	Fib_3	Mdm2
7.84201e-76	0.32019	0.267	0.06	2.53179e-71	Fib_3	Usp46
1.02967e-75	0.392782	0.386	0.112	3.3243e-71	Fib_3	Nsd2
1.10202e-75	0.342089	0.322	0.083	3.55787e-71	Fib_3	Wtip
1.46369e-75	1.46442	0.932	0.515	4.72552e-71	Fib_3	Spp1
1.63832e-75	0.395588	0.278	0.064	5.28931e-71	Fib_3	Adam19
3.09232e-75	0.463661	0.37	0.105	9.98355e-71	Fib_3	Nrep
3.24303e-75	0.323209	0.381	0.109	1.04701e-70	Fib_3	Dip2c
4.95512e-75	0.387904	0.495	0.168	1.59976e-70	Fib_3	Luzp1
5.1087e-75	0.313352	0.322	0.083	1.64934e-70	Fib_3	Eml1
5.60154e-75	0.393602	0.456	0.147	1.80846e-70	Fib_3	Trim44
5.9258e-75	0.366047	0.486	0.159	1.91315e-70	Fib_3	Far1
7.56651e-75	0.319107	0.302	0.074	2.44285e-70	Fib_3	Foxj3
8.1795e-75	0.300932	0.313	0.079	2.64075e-70	Fib_3	Extl3
8.73714e-75	0.398623	0.622	0.232	2.82078e-70	Fib_3	Strn3
9.11376e-75	0.3069	0.378	0.107	2.94238e-70	Fib_3	Ptbp2
1.14072e-74	0.319764	0.362	0.101	3.68281e-70	Fib_3	Akap11
1.1595e-74	0.365764	0.259	0.056	3.74346e-70	Fib_3	Lrp4
1.39701e-74	0.365982	0.417	0.129	4.51023e-70	Fib_3	Dync1li2
1.54982e-74	0.362479	0.335	0.089	5.0036e-70	Fib_3	5031425E22Rik
2.42533e-74	0.400246	0.467	0.151	7.83017e-70	Fib_3	Pds5a
3.05024e-74	0.333938	0.489	0.161	9.84769e-70	Fib_3	Aopep
3.44136e-74	0.260176	0.379	0.109	1.11104e-69	Fib_3	Zzz3
4.29738e-74	0.342873	0.416	0.127	1.38741e-69	Fib_3	Golga7
4.63636e-74	0.35334	0.337	0.091	1.49685e-69	Fib_3	Lrch3
5.05656e-74	0.355802	0.303	0.075	1.63251e-69	Fib_3	Itm2a
6.28515e-74	0.365195	0.457	0.147	2.02916e-69	Fib_3	Gfpt1
6.29917e-74	0.534301	0.838	0.376	2.03369e-69	Fib_3	Atrx
6.75047e-74	0.449074	0.337	0.093	2.17939e-69	Fib_3	Slc4a7
1.46774e-73	0.286579	0.449	0.143	4.7386e-69	Fib_3	R3hdm2
1.51895e-73	0.420592	0.413	0.128	4.90392e-69	Fib_3	Dmxl1
1.98515e-73	0.336006	0.308	0.079	6.40905e-69	Fib_3	Agtpbp1
2.53765e-73	0.254828	0.517	0.172	8.19281e-69	Fib_3	Thbs2
2.55528e-73	0.366406	0.348	0.095	8.24972e-69	Fib_3	Fibin
3.12162e-73	0.301701	0.254	0.056	1.00781e-68	Fib_3	Megf8
3.34296e-73	0.349059	0.363	0.103	1.07927e-68	Fib_3	Arid2
4.48949e-73	0.354303	0.421	0.132	1.44943e-68	Fib_3	Rhoq
4.7988e-73	0.360129	0.3	0.075	1.54929e-68	Fib_3	Vps13b
5.55139e-73	0.706695	0.96	0.573	1.79226e-68	Fib_3	Sptbn1
6.41469e-73	0.309251	0.413	0.126	2.07098e-68	Fib_3	Myo9b
7.73412e-73	0.376794	0.321	0.084	2.49696e-68	Fib_3	Sestd1
7.99497e-73	0.370606	0.667	0.259	2.58118e-68	Fib_3	Eprs
8.04879e-73	0.362548	0.297	0.074	2.59855e-68	Fib_3	Abl2
9.18649e-73	0.318156	0.298	0.075	2.96586e-68	Fib_3	Farp1
1.48587e-72	0.390462	0.481	0.162	4.79713e-68	Fib_3	Xrn1
1.51398e-72	0.327983	0.483	0.16	4.88788e-68	Fib_3	Rsf1
1.66203e-72	0.366055	0.552	0.195	5.36586e-68	Fib_3	Colec12
1.75161e-72	0.263168	0.252	0.056	5.65506e-68	Fib_3	Tfpi2
1.78978e-72	0.364074	0.44	0.139	5.77831e-68	Fib_3	Rlf
1.82379e-72	0.361246	0.468	0.154	5.8881e-68	Fib_3	Rbm6
1.85448e-72	0.306887	0.254	0.056	5.98719e-68	Fib_3	Mms19
2.32054e-72	0.310369	0.317	0.083	7.49186e-68	Fib_3	Zbtb1
2.66167e-72	0.387865	0.438	0.14	8.59322e-68	Fib_3	Herc2
3.74487e-72	0.485331	0.583	0.221	1.20903e-67	Fib_3	Ankrd12
4.11641e-72	0.433793	0.557	0.2	1.32898e-67	Fib_3	Rbms3
4.1316e-72	0.727833	0.952	0.534	1.33389e-67	Fib_3	Rrbp1
4.53764e-72	0.254343	0.417	0.128	1.46498e-67	Fib_3	Clcn4
5.86392e-72	0.329737	0.319	0.084	1.89317e-67	Fib_3	Rspry1
6.52099e-72	0.471629	0.579	0.21	2.1053e-67	Fib_3	Runx1
1.04091e-71	0.306857	0.39	0.115	3.36057e-67	Fib_3	Pcnx
1.07056e-71	0.345342	0.471	0.154	3.45631e-67	Fib_3	Trps1
1.17451e-71	0.34007	0.341	0.094	3.79191e-67	Fib_3	Usp33
1.59265e-71	0.261838	0.325	0.087	5.14186e-67	Fib_3	Glt8d1
2.13109e-71	0.363634	0.367	0.107	6.88023e-67	Fib_3	Ctdspl2
2.51014e-71	0.585965	0.646	0.255	8.104e-67	Fib_3	Nrp1
3.31602e-71	0.287991	0.252	0.056	1.07058e-66	Fib_3	S100pbp
3.57249e-71	0.358277	0.67	0.262	1.15338e-66	Fib_3	Ube3a
4.57489e-71	0.318683	0.305	0.079	1.477e-66	Fib_3	Ino80
5.0875e-71	0.322972	0.256	0.058	1.6425e-66	Fib_3	Zfp598
7.67223e-71	0.457872	0.265	0.063	2.47698e-66	Fib_3	Cpeb1
1.61527e-70	0.483684	0.724	0.302	5.21491e-66	Fib_3	Gsk3b
1.91637e-70	0.433096	0.581	0.218	6.187e-66	Fib_3	Trpm7
2.32253e-70	0.276329	0.367	0.106	7.49828e-66	Fib_3	Spen
2.93705e-70	0.387998	0.641	0.25	9.48227e-66	Fib_3	Acin1
3.61515e-70	0.377362	0.546	0.196	1.16715e-65	Fib_3	Myof
4.30645e-70	0.347865	0.59	0.219	1.39034e-65	Fib_3	Phf3
4.40007e-70	0.304863	0.376	0.111	1.42056e-65	Fib_3	Kdm5c
5.471e-70	0.331459	0.308	0.081	1.76631e-65	Fib_3	Rexo1
6.5865e-70	0.430466	0.295	0.076	2.12645e-65	Fib_3	Nhsl2
7.28939e-70	0.328789	0.43	0.136	2.35338e-65	Fib_3	Tet2
7.43915e-70	0.340984	0.278	0.069	2.40173e-65	Fib_3	Rhbdf1
9.73536e-70	0.297862	0.373	0.109	3.14306e-65	Fib_3	Ireb2
1.03403e-69	0.569476	0.473	0.164	3.33835e-65	Fib_3	Hmgcs1
1.04225e-69	0.367234	0.438	0.142	3.36489e-65	Fib_3	Pan3
1.07339e-69	0.26207	0.437	0.141	3.46543e-65	Fib_3	Lrrfip2
1.12051e-69	0.384167	0.449	0.149	3.61757e-65	Fib_3	Brd8
2.11009e-69	0.34586	0.267	0.064	6.81243e-65	Fib_3	Spry4
2.44739e-69	0.267856	0.521	0.181	7.90139e-65	Fib_3	Pum1
2.64325e-69	0.402491	0.613	0.236	8.53375e-65	Fib_3	Tnrc6b
2.65894e-69	0.288551	0.51	0.177	8.58437e-65	Fib_3	Fip1l1
2.74061e-69	0.252435	0.362	0.106	8.84808e-65	Fib_3	Slc30a9
2.90429e-69	0.419512	0.268	0.066	9.3765e-65	Fib_3	Hmgxb4
3.0372e-69	0.287418	0.556	0.2	9.8056e-65	Fib_3	Srsf10
3.19073e-69	0.299549	0.322	0.087	1.03013e-64	Fib_3	Zfp516
3.52051e-69	0.3551	0.322	0.085	1.1366e-64	Fib_3	Itga6
3.67707e-69	0.288449	0.508	0.177	1.18714e-64	Fib_3	Dusp11
4.76166e-69	0.388813	0.573	0.212	1.5373e-64	Fib_3	Stk38
4.94121e-69	0.33198	0.337	0.095	1.59527e-64	Fib_3	Med15
6.62858e-69	0.325384	0.371	0.11	2.14004e-64	Fib_3	Ylpm1
8.0238e-69	0.392853	0.484	0.169	2.59048e-64	Fib_3	Itch
8.39469e-69	0.350804	0.308	0.083	2.71023e-64	Fib_3	Samd4
9.18434e-69	0.368292	0.454	0.149	2.96516e-64	Fib_3	Arhgap31
1.03283e-68	0.253437	0.427	0.136	3.33451e-64	Fib_3	Phc2
1.05665e-68	0.338587	0.337	0.096	3.4114e-64	Fib_3	Fam76b
1.48093e-68	0.370155	0.41	0.131	4.78118e-64	Fib_3	Slc44a1
1.52169e-68	0.425417	0.505	0.178	4.91277e-64	Fib_3	Plod2
1.5995e-68	0.25839	0.265	0.063	5.16397e-64	Fib_3	Itga9
2.31686e-68	0.368931	0.392	0.121	7.47997e-64	Fib_3	Emsy
2.68835e-68	0.434019	0.457	0.152	8.67933e-64	Fib_3	Emilin2
3.36139e-68	0.311604	0.448	0.149	1.08523e-63	Fib_3	Agfg1
4.09516e-68	0.284366	0.343	0.096	1.32212e-63	Fib_3	Plxnd1
4.42151e-68	0.302277	0.357	0.106	1.42748e-63	Fib_3	Adam9
5.88982e-68	0.309592	0.354	0.105	1.90153e-63	Fib_3	Anapc4
6.63579e-68	0.354549	0.637	0.246	2.14237e-63	Fib_3	Tulp4
7.11139e-68	0.337982	0.281	0.071	2.29591e-63	Fib_3	Itsn1
9.15869e-68	0.38131	0.456	0.153	2.95688e-63	Fib_3	Rc3h1
9.54076e-68	0.282742	0.273	0.067	3.08023e-63	Fib_3	Exoc1
9.72581e-68	0.385567	0.494	0.168	3.13998e-63	Fib_3	Aspn
1.00758e-67	0.323182	0.397	0.124	3.25297e-63	Fib_3	Myo9a
1.05303e-67	0.462611	0.483	0.165	3.39971e-63	Fib_3	Ugcg
1.21749e-67	0.337797	0.614	0.238	3.93065e-63	Fib_3	Luc7l3
1.2856e-67	0.385412	0.346	0.1	4.15056e-63	Fib_3	Lpar1
1.30796e-67	0.289277	0.371	0.111	4.22276e-63	Fib_3	Cnot3
1.48834e-67	0.420794	0.265	0.066	4.80512e-63	Fib_3	Hic1
1.82273e-67	0.25036	0.429	0.138	5.88468e-63	Fib_3	Plod1
1.84729e-67	0.271479	0.386	0.117	5.96397e-63	Fib_3	Mob1b
1.8608e-67	0.309939	0.594	0.222	6.00761e-63	Fib_3	2022-03-07
2.23708e-67	0.254842	0.329	0.092	7.22242e-63	Fib_3	Lemd2
2.46439e-67	0.254687	0.368	0.11	7.95628e-63	Fib_3	Btbd1
2.92044e-67	0.271915	0.367	0.108	9.42865e-63	Fib_3	Znrf1
3.92113e-67	0.293693	0.422	0.137	1.26594e-62	Fib_3	Naa15
4.24182e-67	0.42608	0.327	0.093	1.36947e-62	Fib_3	Endod1
4.30752e-67	0.354351	0.371	0.114	1.39068e-62	Fib_3	Swt1
4.35127e-67	0.315041	0.487	0.17	1.40481e-62	Fib_3	Zdhhc20
4.43338e-67	0.342658	0.367	0.111	1.43132e-62	Fib_3	Timm44
4.85563e-67	0.443384	0.508	0.183	1.56764e-62	Fib_3	Gm47283
5.61577e-67	0.400582	0.676	0.274	1.81305e-62	Fib_3	Ccnl1
6.80537e-67	0.404555	0.257	0.063	2.19711e-62	Fib_3	Flnc
6.85978e-67	0.304425	0.263	0.064	2.21468e-62	Fib_3	Pibf1
9.84258e-67	0.340747	0.317	0.088	3.17768e-62	Fib_3	Cask
1.04236e-66	0.269994	0.479	0.166	3.36527e-62	Fib_3	Cop1
1.20642e-66	0.346797	0.368	0.111	3.89493e-62	Fib_3	Man2a2
1.458e-66	0.397046	0.422	0.14	4.70716e-62	Fib_3	Zmynd8
1.47587e-66	0.314714	0.316	0.087	4.76484e-62	Fib_3	Tbk1
1.51e-66	0.59869	0.932	0.475	4.87505e-62	Fib_3	Fstl1
1.80819e-66	0.383948	0.397	0.129	5.83774e-62	Fib_3	Cwf19l2
2.1825e-66	0.383261	0.505	0.182	7.04622e-62	Fib_3	Gatad2b
2.64935e-66	0.393435	0.502	0.177	8.55344e-62	Fib_3	Rora
2.8889e-66	0.361947	0.298	0.08	9.32682e-62	Fib_3	Selenoi
2.89346e-66	0.264989	0.367	0.11	9.34154e-62	Fib_3	Sec24b
3.28978e-66	0.420551	0.684	0.275	1.06211e-61	Fib_3	Prrx1
4.69308e-66	0.290756	0.457	0.156	1.51516e-61	Fib_3	Slc38a10
4.71182e-66	0.441145	0.673	0.267	1.52121e-61	Fib_3	Serpinf1
5.13953e-66	0.377263	0.405	0.131	1.6593e-61	Fib_3	Ubr4
6.36642e-66	0.34403	0.69	0.279	2.0554e-61	Fib_3	Gls
7.44942e-66	0.306979	0.356	0.106	2.40505e-61	Fib_3	Akap8l
7.99567e-66	0.308214	0.463	0.158	2.5814e-61	Fib_3	Pfkl
1.07023e-65	0.294751	0.395	0.125	3.45522e-61	Fib_3	Sbf2
1.26592e-65	0.339638	0.295	0.079	4.08703e-61	Fib_3	Ccdc82
1.36276e-65	0.3402	0.302	0.082	4.39966e-61	Fib_3	Rcor3
1.38282e-65	0.292427	0.367	0.112	4.46445e-61	Fib_3	Kifap3
1.49724e-65	0.329717	0.271	0.069	4.83383e-61	Fib_3	Tbce
1.53048e-65	0.276692	0.492	0.175	4.94114e-61	Fib_3	Csnk1g2
1.53408e-65	0.2613	0.494	0.172	4.95277e-61	Fib_3	Oga
2.04779e-65	0.374982	0.381	0.122	6.6113e-61	Fib_3	Fam133b
2.1373e-65	0.307168	0.483	0.17	6.90028e-61	Fib_3	Med13
2.2614e-65	0.329327	0.543	0.196	7.30091e-61	Fib_3	Tgfb1
2.45274e-65	0.323961	0.495	0.177	7.91867e-61	Fib_3	4932438A13Rik
2.58597e-65	0.292536	0.478	0.164	8.3488e-61	Fib_3	Larp4
2.77923e-65	0.300143	0.34	0.099	8.97275e-61	Fib_3	Zmym4
3.50432e-65	0.311894	0.297	0.08	1.13137e-60	Fib_3	Nectin3
3.89447e-65	0.278699	0.294	0.078	1.25733e-60	Fib_3	Zfyve16
4.15466e-65	0.367489	0.335	0.099	1.34133e-60	Fib_3	Mpdz
4.73619e-65	0.253751	0.413	0.134	1.52908e-60	Fib_3	Tug1
5.18379e-65	0.276608	0.294	0.078	1.67359e-60	Fib_3	Gripap1
5.80863e-65	0.289218	0.663	0.267	1.87532e-60	Fib_3	Tmem167
9.45981e-65	0.270746	0.289	0.076	3.0541e-60	Fib_3	Tent2
1.08858e-64	0.390847	0.487	0.174	3.51448e-60	Fib_3	Mga
1.54942e-64	0.282063	0.39	0.124	5.0023e-60	Fib_3	Zswim8
1.58248e-64	0.442736	0.589	0.23	5.10902e-60	Fib_3	Wsb1
1.71287e-64	0.265203	0.354	0.105	5.53e-60	Fib_3	Baz2a
1.91877e-64	0.312384	0.371	0.116	6.19474e-60	Fib_3	Ubp1
3.66989e-64	0.455059	0.629	0.253	1.18482e-59	Fib_3	Mmp2
3.96143e-64	0.558103	0.903	0.482	1.27895e-59	Fib_3	mt-Nd4l
4.12702e-64	0.250786	0.505	0.18	1.33241e-59	Fib_3	Nras
4.35268e-64	0.250069	0.411	0.133	1.40526e-59	Fib_3	Taf15
5.27526e-64	0.27227	0.257	0.063	1.70312e-59	Fib_3	Zfp318
6.71341e-64	0.259778	0.33	0.096	2.16742e-59	Fib_3	Srp68
7.62792e-64	0.278614	0.524	0.188	2.46267e-59	Fib_3	Eva1b
9.63634e-64	0.25738	0.352	0.106	3.11109e-59	Fib_3	Gcn1
1.33092e-63	0.299281	0.256	0.063	4.29686e-59	Fib_3	Ccdc66
1.48689e-63	0.375283	0.571	0.22	4.80043e-59	Fib_3	Mkln1
1.86004e-63	0.326512	0.311	0.089	6.00513e-59	Fib_3	Usp40
1.99439e-63	0.343791	0.279	0.074	6.43889e-59	Fib_3	Cntln
2.40875e-63	0.291981	0.529	0.196	7.77664e-59	Fib_3	Zfp638
2.6174e-63	0.2658	0.362	0.112	8.45027e-59	Fib_3	Rprd2
2.7927e-63	0.456561	0.632	0.26	9.01622e-59	Fib_3	Phip
4.35146e-63	0.372539	0.738	0.309	1.40487e-58	Fib_3	Kmt2e
6.48807e-63	0.263892	0.311	0.089	2.09467e-58	Fib_3	Sec24d
7.44666e-63	0.283845	0.497	0.179	2.40415e-58	Fib_3	Arhgef2
1.19791e-62	0.269569	0.295	0.081	3.86746e-58	Fib_3	Hmbox1
1.31056e-62	0.266232	0.344	0.103	4.23114e-58	Fib_3	Scaf8
1.61919e-62	0.273724	0.443	0.152	5.22757e-58	Fib_3	Mgat2
1.80839e-62	0.34841	0.502	0.185	5.83839e-58	Fib_3	Dcaf8
2.27721e-62	0.328496	0.271	0.072	7.35199e-58	Fib_3	Fut8
2.63725e-62	0.353504	0.303	0.086	8.51435e-58	Fib_3	Mir22hg
4.38816e-62	0.259608	0.316	0.091	1.41672e-57	Fib_3	Thoc1
5.10798e-62	0.253189	0.43	0.146	1.64911e-57	Fib_3	Smarca4
5.4458e-62	0.273174	0.5	0.183	1.75818e-57	Fib_3	Txndc5
6.94783e-62	0.322819	0.467	0.166	2.24311e-57	Fib_3	Afdn
7.63549e-62	0.289578	0.306	0.086	2.46512e-57	Fib_3	Vps13d
8.09105e-62	0.303686	0.386	0.126	2.6122e-57	Fib_3	Tm9sf4
9.24842e-62	0.621932	0.516	0.197	2.98585e-57	Fib_3	Cp
9.66738e-62	0.259531	0.444	0.155	3.12111e-57	Fib_3	Ntan1
1.21366e-61	0.357151	0.348	0.108	3.91829e-57	Fib_3	Pdrg1
1.70079e-61	0.32065	0.522	0.196	5.49101e-57	Fib_3	Rbbp6
1.80614e-61	0.317213	0.33	0.099	5.83112e-57	Fib_3	Tspan5
2.79137e-61	0.739892	0.592	0.243	9.01192e-57	Fib_3	Ccl2
3.14813e-61	0.38787	0.508	0.189	1.01637e-56	Fib_3	Egln1
3.52397e-61	0.336977	0.446	0.156	1.13771e-56	Fib_3	Prkacb
3.89494e-61	0.339358	0.435	0.153	1.25748e-56	Fib_3	Rest
4.46385e-61	0.464325	0.681	0.289	1.44115e-56	Fib_3	Col6a2
4.59013e-61	0.355859	0.306	0.088	1.48192e-56	Fib_3	Zfp608
4.87302e-61	0.270249	0.317	0.092	1.57325e-56	Fib_3	Dmtf1
5.94546e-61	0.251761	0.425	0.145	1.91949e-56	Fib_3	Psme4
6.32248e-61	0.252712	0.389	0.127	2.04121e-56	Fib_3	Marf1
8.35195e-61	0.256633	0.349	0.108	2.69643e-56	Fib_3	Kif2a
8.97724e-61	0.28503	0.451	0.157	2.8983e-56	Fib_3	Arfgef1
9.28911e-61	0.328501	0.378	0.123	2.99899e-56	Fib_3	Dab2ip
1.11055e-60	0.280084	0.457	0.162	3.5854e-56	Fib_3	Ppm1a
1.23886e-60	0.30739	0.597	0.235	3.99966e-56	Fib_3	Sox4
1.56883e-60	0.278353	0.608	0.24	5.06496e-56	Fib_3	Ppp1r12a
1.82109e-60	0.370247	0.383	0.128	5.8794e-56	Fib_3	Ccdc186
1.89813e-60	0.308159	0.303	0.086	6.12812e-56	Fib_3	Atxn7
1.90093e-60	0.460406	0.984	0.64	6.13715e-56	Fib_3	mt-Nd5
2.11802e-60	0.251336	0.457	0.162	6.83801e-56	Fib_3	Rab5a
2.63302e-60	0.479319	0.595	0.243	8.50072e-56	Fib_3	Ppp1r2
3.66688e-60	0.307096	0.587	0.233	1.18385e-55	Fib_3	Oip5os1
4.12374e-60	0.281767	0.419	0.144	1.33135e-55	Fib_3	Rps6kb1
4.44847e-60	0.332397	0.46	0.166	1.43619e-55	Fib_3	Safb2
4.48912e-60	0.306433	0.294	0.082	1.44931e-55	Fib_3	Ppp1r12b
4.5395e-60	0.354971	0.41	0.14	1.46558e-55	Fib_3	Tia1
4.71823e-60	0.306807	0.338	0.104	1.52328e-55	Fib_3	Angel2
5.6348e-60	0.267144	0.675	0.27	1.81919e-55	Fib_3	Gpc3
6.66857e-60	0.308586	0.435	0.152	2.15295e-55	Fib_3	Golim4
8.07971e-60	0.302582	0.51	0.193	2.60853e-55	Fib_3	Cbx5
9.15838e-60	0.253299	0.337	0.103	2.95678e-55	Fib_3	Lats1
1.31929e-59	0.264901	0.541	0.207	4.25932e-55	Fib_3	Ccar1
1.69632e-59	0.344763	0.759	0.329	5.47657e-55	Fib_3	Wnk1
1.93608e-59	0.287927	0.373	0.121	6.25063e-55	Fib_3	Arhgap21
2.05524e-59	0.576179	0.844	0.406	6.63533e-55	Fib_3	Igfbp4
2.74198e-59	0.270535	0.283	0.078	8.85247e-55	Fib_3	Zfp62
3.43791e-59	0.255574	0.29	0.082	1.10993e-54	Fib_3	Gramd1a
3.51404e-59	0.259172	0.31	0.091	1.13451e-54	Fib_3	Khdc4
3.83095e-59	0.333777	0.324	0.099	1.23682e-54	Fib_3	Gtpbp2
3.93815e-59	0.495304	0.254	0.066	1.27143e-54	Fib_3	Tfrc
5.45277e-59	0.264939	0.317	0.095	1.76043e-54	Fib_3	Chordc1
5.7542e-59	0.297337	0.729	0.322	1.85774e-54	Fib_3	mt-Atp8
6.50426e-59	0.341048	0.422	0.146	2.0999e-54	Fib_3	Adamts10
7.82275e-59	0.263106	0.357	0.114	2.52557e-54	Fib_3	Nucb2
1.06493e-58	0.280297	0.583	0.229	3.43814e-54	Fib_3	2900097C17Rik
1.12414e-58	0.257042	0.263	0.07	3.62929e-54	Fib_3	Mapk8
1.24724e-58	0.272759	0.417	0.143	4.02671e-54	Fib_3	Tet3
1.53956e-58	0.311636	0.395	0.134	4.97048e-54	Fib_3	Zranb1
1.72215e-58	0.349442	0.286	0.081	5.55996e-54	Fib_3	Agrn
1.73201e-58	0.285629	0.278	0.077	5.5918e-54	Fib_3	Abcc1
1.97778e-58	0.279603	0.329	0.1	6.38526e-54	Fib_3	Pxn
2.04816e-58	0.290505	0.703	0.301	6.61247e-54	Fib_3	Arhgef12
2.38618e-58	0.280692	0.559	0.217	7.70377e-54	Fib_3	Itpripl2
2.40157e-58	0.259781	0.317	0.095	7.75346e-54	Fib_3	Ubap2
2.42688e-58	0.295028	0.448	0.162	7.83518e-54	Fib_3	Usp47
2.75307e-58	0.308712	0.254	0.066	8.88829e-54	Fib_3	Zdhhc17
2.81194e-58	0.359516	0.614	0.258	9.07836e-54	Fib_3	Pura
2.9058e-58	0.292824	0.324	0.097	9.38137e-54	Fib_3	Kif13b
3.23117e-58	0.281156	0.583	0.232	1.04318e-53	Fib_3	Hnrnpr
3.3203e-58	0.341467	0.629	0.261	1.07196e-53	Fib_3	Taok1
3.82818e-58	0.315868	0.427	0.15	1.23593e-53	Fib_3	Ino80d
3.97464e-58	0.323457	0.432	0.153	1.28321e-53	Fib_3	Rc3h2
4.03147e-58	0.272869	0.519	0.197	1.30156e-53	Fib_3	Slk
7.03478e-58	0.437117	0.792	0.373	2.27118e-53	Fib_3	Atp2b1
7.58935e-58	0.259352	0.256	0.068	2.45022e-53	Fib_3	Numbl
1.15004e-57	0.282025	0.438	0.157	3.71289e-53	Fib_3	Lrp6
1.16182e-57	0.399831	0.321	0.1	3.75093e-53	Fib_3	Dhx30
1.36361e-57	0.307356	0.329	0.101	4.40242e-53	Fib_3	Sdc1
1.81566e-57	0.286118	0.29	0.085	5.86185e-53	Fib_3	Sbf1
1.9941e-57	0.291665	0.267	0.071	6.43795e-53	Fib_3	Ddit4
2.18483e-57	0.283088	0.362	0.118	7.05374e-53	Fib_3	Nr2c2
2.21359e-57	0.275013	0.416	0.145	7.14658e-53	Fib_3	Ppp3cb
2.77965e-57	0.288566	0.305	0.09	8.97409e-53	Fib_3	Ints6
3.18658e-57	0.278693	0.259	0.069	1.02879e-52	Fib_3	Lcor
3.57991e-57	0.302761	0.36	0.117	1.15577e-52	Fib_3	Zzef1
3.75775e-57	0.317681	0.279	0.078	1.21319e-52	Fib_3	Sema6d
5.76507e-57	0.629531	0.956	0.578	1.86125e-52	Fib_3	Ahnak
5.85258e-57	0.306993	0.365	0.121	1.8895e-52	Fib_3	Stx5a
6.37642e-57	0.294468	0.806	0.361	2.05863e-52	Fib_3	Pafah1b1
1.03023e-56	0.310477	0.275	0.077	3.32611e-52	Fib_3	Cdip1
1.29859e-56	0.283415	0.363	0.119	4.19248e-52	Fib_3	Crtc3
1.52585e-56	0.298781	0.681	0.289	4.9262e-52	Fib_3	Eif4g1
1.67457e-56	0.253662	0.286	0.082	5.40636e-52	Fib_3	Apaf1
1.84004e-56	0.262612	0.397	0.136	5.94057e-52	Fib_3	Map3k2
1.95497e-56	0.303943	0.449	0.165	6.31161e-52	Fib_3	Tnpo1
2.34704e-56	0.387748	0.397	0.139	7.57743e-52	Fib_3	Arap1
3.23417e-56	0.274663	0.375	0.127	1.04415e-51	Fib_3	Armcx3
4.41116e-56	0.251157	0.36	0.119	1.42414e-51	Fib_3	Epc2
9.45954e-56	0.283429	0.276	0.079	3.05401e-51	Fib_3	Cuedc1
1.07255e-55	0.28215	0.306	0.093	3.46271e-51	Fib_3	Rassf8
1.16337e-55	0.346072	0.589	0.245	3.75596e-51	Fib_3	Phf20l1
1.24154e-55	0.369682	0.751	0.34	4.00832e-51	Fib_3	Ncor1
1.4075e-55	0.30054	0.567	0.233	4.54412e-51	Fib_3	Arcn1
1.80961e-55	0.33463	0.713	0.313	5.84231e-51	Fib_3	Picalm
2.20305e-55	0.323812	0.254	0.07	7.11253e-51	Fib_3	Relb
3.42809e-55	0.280961	0.362	0.12	1.10676e-50	Fib_3	Pcf11
3.88653e-55	0.263073	0.26	0.072	1.25477e-50	Fib_3	Shprh
4.10401e-55	0.370404	0.41	0.148	1.32498e-50	Fib_3	Ifi204
5.48444e-55	0.276061	0.689	0.295	1.77065e-50	Fib_3	Ybx3
7.1433e-55	0.343535	0.335	0.109	2.30621e-50	Fib_3	Fnbp4
8.05713e-55	0.366146	0.276	0.079	2.60124e-50	Fib_3	Runx1t1
1.01202e-54	0.271021	0.268	0.076	3.2673e-50	Fib_3	Cep164
1.32207e-54	0.293686	0.405	0.143	4.26831e-50	Fib_3	Gtf2i
1.40933e-54	0.300832	0.633	0.271	4.55001e-50	Fib_3	Csnk2a1
1.81174e-54	0.260051	0.263	0.074	5.8492e-50	Fib_3	Phf10
4.07602e-54	0.286704	0.27	0.077	1.31594e-49	Fib_3	Xpo7
5.36857e-54	0.254616	0.367	0.125	1.73324e-49	Fib_3	Gigyf2
5.59223e-54	0.36903	0.389	0.134	1.80545e-49	Fib_3	Cdkn1a
3.03498e-53	0.266609	0.29	0.087	9.79843e-49	Fib_3	Csad
3.88741e-53	0.282742	0.341	0.112	1.25505e-48	Fib_3	Helz
4.36192e-53	0.283983	0.568	0.234	1.40825e-48	Fib_3	Arhgap5
6.37751e-53	0.280782	0.317	0.098	2.05898e-48	Fib_3	Ulk4
7.01364e-53	0.317057	0.335	0.111	2.26435e-48	Fib_3	Angptl2
8.66073e-53	0.281089	0.44	0.164	2.79612e-48	Fib_3	Zfp292
8.90652e-53	0.286357	0.279	0.082	2.87547e-48	Fib_3	Lrif1
9.206e-53	0.379706	0.335	0.112	2.97216e-48	Fib_3	Rnd3
1.23808e-52	0.361699	0.43	0.161	3.99715e-48	Fib_3	Atf5
1.44328e-52	0.291443	0.597	0.252	4.65963e-48	Fib_3	Usp9x
1.52756e-52	0.265764	0.33	0.108	4.93173e-48	Fib_3	Atf2
2.32734e-52	0.25032	0.256	0.072	7.51383e-48	Fib_3	Stx6
2.56653e-52	0.257308	0.349	0.118	8.28605e-48	Fib_3	Sfswap
3.15588e-52	0.301353	0.319	0.103	1.01888e-47	Fib_3	Kansl3
3.21544e-52	0.253223	0.394	0.14	1.03811e-47	Fib_3	Nemf
3.51663e-52	0.261116	0.389	0.139	1.13534e-47	Fib_3	Zmym5
4.60058e-52	0.274425	0.579	0.241	1.4853e-47	Fib_3	Atp2a2
6.21428e-52	0.274555	0.34	0.114	2.00628e-47	Fib_3	Pank3
7.56846e-52	0.304538	0.327	0.107	2.44348e-47	Fib_3	Cdk6
1.2049e-51	0.351823	0.768	0.367	3.89003e-47	Fib_3	Tpr
2.46988e-51	0.284425	0.262	0.076	7.974e-47	Fib_3	Gab2
2.83575e-51	0.250346	0.279	0.085	9.15521e-47	Fib_3	Heatr5a
3.64403e-51	0.323955	0.322	0.107	1.17648e-46	Fib_3	Smtn
5.06991e-51	0.254448	0.398	0.144	1.63682e-46	Fib_3	Arih1
5.70557e-51	0.466568	0.797	0.404	1.84204e-46	Fib_3	Rsrp1
7.05585e-51	0.274099	0.376	0.135	2.27798e-46	Fib_3	Nck1
1.14652e-50	0.552268	0.632	0.295	3.70154e-46	Fib_3	Kcnq1ot1
1.55772e-50	0.333998	0.748	0.342	5.02911e-46	Fib_3	Hdlbp
1.81726e-50	0.50342	0.917	0.501	5.86704e-46	Fib_3	Fus
2.24473e-50	0.26644	0.324	0.107	7.2471e-46	Fib_3	Elk4
3.21158e-50	0.272387	0.476	0.19	1.03686e-45	Fib_3	Baz2b
1.20126e-49	0.27914	0.632	0.273	3.87827e-45	Fib_3	Mef2a
2.54701e-49	0.283865	0.27	0.082	8.22303e-45	Fib_3	Gpc6
2.86535e-49	0.273766	0.306	0.099	9.25078e-45	Fib_3	Agap1
4.47386e-49	0.352323	0.705	0.325	1.44439e-44	Fib_3	Qk
4.93642e-49	0.305918	0.308	0.101	1.59372e-44	Fib_3	Ldlr
8.19059e-49	0.266892	0.767	0.355	2.64433e-44	Fib_3	Tm9sf3
1.12582e-48	0.263993	0.27	0.082	3.63471e-44	Fib_3	Casp4
1.1605e-48	0.314262	0.522	0.219	3.74666e-44	Fib_3	Nfe2l1
1.43831e-48	0.41167	0.762	0.37	4.6436e-44	Fib_3	Hnrnph1
1.48441e-48	0.264547	0.284	0.089	4.7924e-44	Fib_3	Dop1a
1.91816e-48	0.290249	0.37	0.133	6.19278e-44	Fib_3	Bdp1
2.49872e-48	0.560524	0.459	0.18	8.06713e-44	Fib_3	Cxcl14
3.05219e-48	0.272164	0.367	0.131	9.854e-44	Fib_3	Nab1
6.67372e-48	0.254669	0.529	0.222	2.15461e-43	Fib_3	Crebbp
1.77205e-47	0.289509	0.392	0.147	5.72106e-43	Fib_3	Fosl2
2.30081e-47	0.617019	0.335	0.117	7.42815e-43	Fib_3	Hmga2
2.30655e-47	0.263281	0.319	0.109	7.44669e-43	Fib_3	Arl4a
3.65972e-47	0.253924	0.443	0.176	1.18154e-42	Fib_3	Cnot6
6.0726e-47	0.273272	0.776	0.361	1.96054e-42	Fib_3	Sfpq
8.29114e-47	0.283686	0.273	0.085	2.67679e-42	Fib_3	Frmd4b
1.10817e-46	0.379597	0.273	0.088	3.57774e-42	Fib_3	Rgl1
1.29982e-46	0.26999	0.287	0.093	4.19646e-42	Fib_3	Dido1
3.23347e-46	0.274692	0.305	0.102	1.04393e-41	Fib_3	Camk2n1
4.8291e-46	0.429855	0.471	0.195	1.55908e-41	Fib_3	Scn7a
7.40665e-46	0.372574	0.886	0.47	2.39124e-41	Fib_3	Zbtb20
7.27456e-45	0.252504	0.26	0.083	2.34859e-40	Fib_3	Pxk
1.63091e-44	0.27012	0.581	0.262	5.26541e-40	Fib_3	Sptan1
1.65015e-44	0.295403	0.806	0.389	5.32751e-40	Fib_3	Sf3b1
1.44627e-43	0.318106	0.316	0.111	4.66928e-39	Fib_3	St3gal6
3.50727e-43	0.43503	0.265	0.088	1.13232e-38	Fib_3	Trp53inp1
2.25242e-42	0.298675	0.74	0.353	7.27192e-38	Fib_3	Rock2
3.44769e-42	0.425804	0.898	0.498	1.11309e-37	Fib_3	Rbm39
6.99605e-42	0.266399	0.271	0.091	2.25867e-37	Fib_3	Arl13b
2.08456e-40	0.306779	0.384	0.15	6.73e-36	Fib_3	Thbs1
1.3786e-38	0.281929	0.333	0.128	4.45082e-34	Fib_3	Mir99ahg
2.90859e-37	0.332431	0.267	0.093	9.39038e-33	Fib_3	Slc7a2
4.66379e-30	0.319197	0.927	0.582	1.50571e-25	Fib_3	Itgb1
3.54485e-26	0.254527	0.914	0.516	1.14445e-21	Fib_3	Nedd4
4.61294e-26	0.251738	0.273	0.115	1.48929e-21	Fib_3	Col12a1
1.43259e-24	0.309829	0.848	0.502	4.62512e-20	Fib_3	Sparcl1
6.07107e-22	0.254802	0.93	0.591	1.96005e-17	Fib_3	Hnrnpa2b1
1.14597e-20	0.279695	0.952	0.621	3.69977e-16	Fib_3	Bgn
9.3301e-09	0.339079	0.997	0.888	0.000301222	Fib_3	Mgp

## Sheet: metastasis
p_val	avg_log2FC	pct.1	pct.2	p_val_adj	cluster	gene
0	3.08381	0.73	0.063	0	Fib_4	Clu
0	2.87728	0.488	0.038	0	Fib_4	Saa3
0	2.79892	0.889	0.205	0	Fib_4	Ccdc80
0	2.30332	0.586	0.04	0	Fib_4	Wnt4
0	2.17926	0.604	0.014	0	Fib_4	Cxadr
0	2.11153	0.325	0.006	0	Fib_4	Upk3b
0	2.0934	0.742	0.109	0	Fib_4	Flrt2
0	1.97606	0.258	0.007	0	Fib_4	Calca
0	1.96067	0.358	0.008	0	Fib_4	Lgals7
0	1.80087	0.546	0.038	0	Fib_4	Gm49708
0	1.64437	0.677	0.103	0	Fib_4	Mpp6
0	1.63379	0.49	0.001	0	Fib_4	Wt1
0	1.60927	0.535	0.028	0	Fib_4	Ildr2
0	1.50019	0.613	0.069	0	Fib_4	Gata6
0	1.46376	0.285	0.003	0	Fib_4	Pkhd1l1
0	1.42509	0.301	0.005	0	Fib_4	Gpm6a
0	1.24638	0.432	0.013	0	Fib_4	Aldh1a2
0	1.15782	0.332	0.01	0	Fib_4	Gatm
0	1.12531	0.405	0.003	0	Fib_4	Myrf
0	0.847967	0.26	0.007	0	Fib_4	Rspo1
8.14719e-306	1.50192	0.466	0.044	2.63032e-301	Fib_4	Cyp1b1
1.87629e-302	1.30553	0.526	0.058	6.05762e-298	Fib_4	Ptgs1
2.29968e-294	0.873889	0.31	0.015	7.42451e-290	Fib_4	Cadm4
5.29945e-293	0.87947	0.33	0.018	1.71093e-288	Fib_4	Gpr39
1.76243e-288	2.06846	0.779	0.163	5.69001e-284	Fib_4	Ptgis
3.88455e-279	1.70081	0.623	0.099	1.25413e-274	Fib_4	Cpxm1
3.31172e-273	0.998406	0.252	0.009	1.06919e-268	Fib_4	Pappa
1.07437e-267	0.810732	0.299	0.016	3.46859e-263	Fib_4	Plxna4
1.72857e-267	1.51554	0.672	0.112	5.58067e-263	Fib_4	Maf
7.94994e-267	1.06544	0.485	0.055	2.56664e-262	Fib_4	Rhou
7.06669e-246	1.26974	0.299	0.019	2.28148e-241	Fib_4	Nkain4
4.08053e-245	1.49549	0.452	0.055	1.3174e-240	Fib_4	Gsdme
2.02074e-232	1.24067	0.376	0.037	6.52397e-228	Fib_4	Bicd1
9.37786e-224	2.58385	0.815	0.243	3.02764e-219	Fib_4	C3
4.75947e-223	1.94216	0.684	0.151	1.5366e-218	Fib_4	Hspb1
3.34803e-219	0.882292	0.443	0.057	1.08091e-214	Fib_4	Nectin2
4.65828e-219	1.13791	0.37	0.039	1.50393e-214	Fib_4	Gm12840
1.69345e-217	1.19278	0.483	0.07	5.46729e-213	Fib_4	Adgrd1
1.93601e-213	1.02373	0.472	0.067	6.25041e-209	Fib_4	Ptprf
4.68341e-203	1.24536	0.546	0.098	1.51204e-198	Fib_4	Meis1
1.73005e-198	1.5885	0.976	0.373	5.58548e-194	Fib_4	Scgb1a1
7.84111e-196	1.14174	0.501	0.084	2.5315e-191	Fib_4	Sesn3
6.78932e-194	0.874931	0.272	0.022	2.19193e-189	Fib_4	Gm20186
1.49443e-186	1.01263	0.412	0.06	4.82477e-182	Fib_4	Zfpm2
1.03478e-183	0.666928	0.354	0.041	3.34078e-179	Fib_4	Isyna1
4.42025e-183	0.865403	0.472	0.078	1.42708e-178	Fib_4	P3h4
3.87612e-182	0.922792	0.376	0.047	1.2514e-177	Fib_4	Slc9a3r1
1.22276e-180	0.70112	0.26	0.021	3.94767e-176	Fib_4	Celf4
1.60495e-180	1.65804	0.33	0.038	5.18158e-176	Fib_4	Dmkn
4.98552e-177	0.859057	0.388	0.055	1.60957e-172	Fib_4	Flnc
9.71897e-175	1.38033	0.488	0.094	3.13777e-170	Fib_4	Il1r1
1.28896e-163	0.896364	0.376	0.055	4.1614e-159	Fib_4	Adamts9
2.34645e-161	0.774375	0.405	0.065	7.57551e-157	Fib_4	Nxn
4.82992e-156	0.764849	0.343	0.047	1.55934e-151	Fib_4	Plce1
2.28856e-154	1.0444	0.606	0.149	7.38862e-150	Fib_4	Meis2
5.45749e-153	0.971698	0.314	0.04	1.76195e-148	Fib_4	Sbsn
1.01273e-151	0.882677	0.423	0.075	3.26961e-147	Fib_4	Mmp23
1.23219e-150	0.652924	0.327	0.043	3.97813e-146	Fib_4	Tst
6.50845e-148	1.24282	0.63	0.173	2.10125e-143	Fib_4	Plod2
7.79939e-147	1.11877	0.657	0.186	2.51803e-142	Fib_4	Bmp1
6.24628e-145	1.26019	0.757	0.251	2.01661e-140	Fib_4	Bicc1
8.1991e-145	1.05751	0.339	0.05	2.64708e-140	Fib_4	Lgi2
3.57032e-142	0.656103	0.338	0.049	1.15268e-137	Fib_4	Col4a5
6.82079e-139	1.37923	0.332	0.051	2.20209e-134	Fib_4	Enpp2
3.42453e-138	0.582646	0.354	0.056	1.10561e-133	Fib_4	Tfdp2
2.22788e-135	0.722513	0.336	0.052	7.19273e-131	Fib_4	Atp9a
3.24714e-135	1.5085	0.753	0.263	1.04834e-130	Fib_4	Meg3
4.9575e-133	0.968026	0.403	0.078	1.60053e-128	Fib_4	Frmd4b
1.0252e-129	0.643677	0.381	0.069	3.30987e-125	Fib_4	Glb1
2.58893e-129	1.05508	0.644	0.194	8.35838e-125	Fib_4	Mast4
6.50305e-126	0.7167	0.514	0.119	2.09951e-121	Fib_4	Ldhb
4.86421e-123	0.897487	0.414	0.088	1.57041e-118	Fib_4	Nnmt
1.20768e-122	0.598268	0.258	0.034	3.89901e-118	Fib_4	Fmn1
4.47783e-121	1.6339	0.768	0.277	1.44567e-116	Fib_4	Trf
7.43687e-119	0.802485	0.359	0.067	2.40099e-114	Fib_4	Ncam1
9.5222e-119	0.863476	0.434	0.096	3.07424e-114	Fib_4	Pkdcc
2.93965e-115	1.15978	0.532	0.143	9.49065e-111	Fib_4	Gas1
3.72721e-113	0.762889	0.408	0.092	1.20333e-108	Fib_4	Smo
9.75791e-113	0.842618	0.343	0.066	3.15034e-108	Fib_4	Smim1
1.70963e-112	0.860962	0.305	0.051	5.51954e-108	Fib_4	Atp1b1
4.23181e-112	1.16215	0.568	0.177	1.36624e-107	Fib_4	Slit3
1.83321e-111	1.0156	0.506	0.137	5.91853e-107	Fib_4	Sdc4
2.93546e-110	0.654869	0.35	0.069	9.47712e-106	Fib_4	Gnptab
3.19012e-110	0.840533	0.298	0.051	1.02993e-105	Fib_4	Enc1
5.64534e-109	0.7375	0.299	0.052	1.8226e-104	Fib_4	Cdh2
1.39847e-106	0.543881	0.261	0.04	4.51497e-102	Fib_4	Cacnb3
1.51774e-106	1.05633	0.744	0.271	4.90004e-102	Fib_4	Fbln2
4.25188e-105	0.810944	0.528	0.148	1.37272e-100	Fib_4	Dab2
3.93532e-103	0.506052	0.287	0.047	1.27052e-98	Fib_4	Slc38a1
6.81212e-103	0.959765	0.515	0.145	2.19929e-98	Fib_4	Cryab
2.44523e-99	0.634026	0.515	0.145	7.89441e-95	Fib_4	Ssbp4
3.92879e-99	0.528576	0.292	0.052	1.26841e-94	Fib_4	Tcea3
6.82176e-99	0.588365	0.303	0.057	2.20241e-94	Fib_4	Ddr1
9.45472e-99	0.833634	0.465	0.126	3.05246e-94	Fib_4	Palld
2.35766e-98	0.733541	0.374	0.087	7.61171e-94	Fib_4	Pear1
2.59411e-97	0.599217	0.392	0.091	8.37509e-93	Fib_4	Zfp503
7.40712e-97	0.855275	0.606	0.194	2.39139e-92	Fib_4	Fndc1
9.07461e-97	0.660512	0.29	0.054	2.92974e-92	Fib_4	Ptprn
1.20812e-96	1.20806	0.327	0.071	3.90042e-92	Fib_4	Osr1
1.38777e-95	0.683514	0.383	0.091	4.48041e-91	Fib_4	Fzd1
3.36343e-95	0.885205	0.307	0.062	1.08588e-90	Fib_4	Fgf1
4.77643e-95	0.678217	0.57	0.181	1.54207e-90	Fib_4	Mlec
5.16586e-94	0.63071	0.503	0.145	1.6678e-89	Fib_4	Grb10
8.92873e-93	0.845875	0.657	0.248	2.88264e-88	Fib_4	Ddb1
3.03377e-92	0.58927	0.407	0.102	9.79453e-88	Fib_4	H6pd
3.82578e-92	0.681262	0.557	0.175	1.23515e-87	Fib_4	Tbl1x
4.75187e-92	0.678139	0.321	0.067	1.53414e-87	Fib_4	Rbbp8
7.78578e-92	0.840175	0.59	0.196	2.51364e-87	Fib_4	S100a1
7.79972e-92	0.845183	0.541	0.177	2.51814e-87	Fib_4	Ltbp3
2.21209e-91	1.0007	0.86	0.392	7.14174e-87	Fib_4	Apoe
2.89071e-90	0.495938	0.274	0.051	9.33264e-86	Fib_4	Ptpn14
3.95677e-90	1.27899	0.289	0.059	1.27744e-85	Fib_4	Sfrp1
1.01968e-89	0.843896	0.436	0.121	3.29205e-85	Fib_4	Phldb2
5.68083e-89	0.601564	0.436	0.121	1.83406e-84	Fib_4	Rab34
8.77286e-89	1.00459	0.684	0.275	2.83232e-84	Fib_4	Rbpms
1.1716e-88	0.722193	0.408	0.108	3.7825e-84	Fib_4	Mdk
1.1917e-87	0.77409	0.472	0.138	3.8474e-83	Fib_4	Tgm2
4.62612e-87	1.69755	0.653	0.271	1.49354e-82	Fib_4	Csrp2
1.31328e-86	0.744418	0.534	0.17	4.23993e-82	Fib_4	Pcdh7
1.39457e-86	0.779042	0.399	0.104	4.50237e-82	Fib_4	Rnf213
1.62804e-86	0.90429	0.577	0.195	5.25614e-82	Fib_4	Ier3
3.74089e-86	0.91281	0.906	0.521	1.20775e-81	Fib_4	Nedd4
5.16937e-86	0.950971	0.904	0.465	1.66893e-81	Fib_4	Aebp1
1.09038e-85	0.882977	0.88	0.389	3.52029e-81	Fib_4	Col5a2
3.04389e-85	0.501022	0.265	0.05	9.82721e-81	Fib_4	Gucy1a1
4.18605e-85	0.592376	0.278	0.055	1.35147e-80	Fib_4	Tmtc2
1.49012e-84	0.584537	0.352	0.085	4.81085e-80	Fib_4	Ptpn13
1.49401e-84	0.539415	0.421	0.114	4.82341e-80	Fib_4	Bbx
3.14677e-84	0.560209	0.299	0.063	1.01593e-79	Fib_4	Sema5a
6.30098e-84	1.15897	1	0.978	2.03427e-79	Fib_4	Fth1
7.49543e-84	0.598703	0.731	0.265	2.4199e-79	Fib_4	Ptgds
2.55396e-83	0.547306	0.457	0.132	8.24547e-79	Fib_4	Angptl4
1.41811e-80	0.692654	0.851	0.379	4.57837e-76	Fib_4	Nfib
1.50078e-79	0.559848	0.436	0.127	4.84528e-75	Fib_4	Slc44a2
1.65187e-79	0.775155	0.414	0.121	5.33306e-75	Fib_4	Auts2
1.7498e-78	0.595034	0.274	0.057	5.64922e-74	Fib_4	Tmem119
4.36215e-78	0.906615	0.806	0.389	1.40832e-73	Fib_4	Tmem176b
7.35407e-78	1.13284	0.318	0.079	2.37426e-73	Fib_4	Cfb
1.06816e-77	0.647101	0.292	0.067	3.44855e-73	Fib_4	Spsb1
1.10748e-77	0.944803	0.377	0.104	3.57548e-73	Fib_4	Vcam1
1.69441e-77	0.629629	0.446	0.134	5.47041e-73	Fib_4	Acsl4
1.95047e-77	0.726705	0.552	0.194	6.29708e-73	Fib_4	Arid5b
2.63767e-77	0.613849	0.354	0.09	8.51573e-73	Fib_4	Pycard
1.55176e-76	0.559907	0.657	0.252	5.00986e-72	Fib_4	Maged1
2.0734e-76	0.84611	0.452	0.146	6.69396e-72	Fib_4	Fmr1
5.35132e-75	0.723109	0.77	0.343	1.72767e-70	Fib_4	Tpm1
3.86085e-74	0.976946	0.657	0.282	1.24648e-69	Fib_4	Id3
4.08228e-74	0.559525	0.339	0.087	1.31796e-69	Fib_4	Oasl2
1.08537e-73	0.988659	0.955	0.687	3.50412e-69	Fib_4	Col1a2
1.52404e-73	0.57475	0.506	0.172	4.92036e-69	Fib_4	Plxnb2
1.99975e-73	0.489215	0.287	0.065	6.45618e-69	Fib_4	Tmem173
2.13007e-73	0.998573	0.485	0.173	6.87692e-69	Fib_4	Tshz2
2.89958e-73	0.463615	0.387	0.105	9.36129e-69	Fib_4	Serpinb1a
8.37646e-73	0.676146	0.301	0.074	2.70434e-68	Fib_4	Gria3
2.05693e-72	0.834966	0.633	0.252	6.6408e-68	Fib_4	Heg1
2.87937e-72	0.880874	0.633	0.263	9.29604e-68	Fib_4	Cd2ap
9.83321e-72	0.643953	0.443	0.142	3.17465e-67	Fib_4	Mfap2
2.3247e-71	0.68827	0.592	0.227	7.50529e-67	Fib_4	Ecm1
6.62477e-71	0.423692	0.25	0.053	2.13881e-66	Fib_4	Ilvbl
8.64196e-71	0.4451	0.299	0.072	2.79006e-66	Fib_4	Neo1
1.91344e-70	0.349659	0.254	0.052	6.17756e-66	Fib_4	Mbp
3.00385e-70	0.703976	0.521	0.185	9.69793e-66	Fib_4	Gm47283
4.13686e-70	0.320993	0.25	0.053	1.33558e-65	Fib_4	2310033P09Rik
5.10354e-70	0.957507	0.987	0.967	1.64768e-65	Fib_4	mt-Co3
2.65487e-69	0.65222	0.506	0.182	8.57126e-65	Fib_4	Sntb2
2.74907e-69	0.610754	0.263	0.058	8.87538e-65	Fib_4	C2
3.13755e-69	0.571011	0.29	0.07	1.01296e-64	Fib_4	Slc8a1
3.30848e-69	0.604264	0.474	0.158	1.06814e-64	Fib_4	Arhgap29
2.53076e-68	0.551504	0.343	0.092	8.17055e-64	Fib_4	Ncoa4
2.63322e-68	0.570896	0.265	0.061	8.50134e-64	Fib_4	Adamtsl1
2.65505e-68	0.711581	0.644	0.265	8.57184e-64	Fib_4	Ppp3ca
5.52602e-68	0.424228	0.397	0.118	1.78408e-63	Fib_4	Scamp2
6.32743e-68	0.354455	0.348	0.095	2.04281e-63	Fib_4	Cdk5rap3
6.98465e-68	0.932167	0.47	0.167	2.25499e-63	Fib_4	Syne2
1.30358e-67	0.881776	0.828	0.412	4.20862e-63	Fib_4	Lrp1
4.79581e-67	0.618009	0.603	0.24	1.54833e-62	Fib_4	Mxd4
1.14298e-66	0.702991	0.626	0.259	3.69011e-62	Fib_4	C1s1
1.88725e-66	0.358269	0.336	0.091	6.093e-62	Fib_4	Zfp771
2.03226e-66	0.453375	0.254	0.056	6.56114e-62	Fib_4	Steap4
2.25775e-66	0.930621	0.996	0.993	7.28914e-62	Fib_4	Malat1
3.36335e-66	0.445446	0.668	0.268	1.08586e-61	Fib_4	Spcs2
3.5027e-66	0.584818	0.425	0.138	1.13085e-61	Fib_4	Htra1
6.65875e-66	0.782918	0.488	0.173	2.14978e-61	Fib_4	Mical2
7.07577e-66	0.515518	0.532	0.189	2.28441e-61	Fib_4	Lgmn
7.79235e-66	0.54145	0.664	0.272	2.51576e-61	Fib_4	Wls
2.24683e-65	0.970495	0.675	0.307	7.25388e-61	Fib_4	Arhgef12
2.26622e-65	0.874918	0.976	0.902	7.31649e-61	Fib_4	mt-Cytb
7.26996e-65	0.610795	0.541	0.207	2.34711e-60	Fib_4	Mxra8
1.04929e-64	0.594251	0.534	0.201	3.38765e-60	Fib_4	Lhfp
1.35711e-64	0.5662	0.437	0.147	4.38141e-60	Fib_4	Cbx6
5.12342e-64	0.778934	0.428	0.148	1.6541e-59	Fib_4	Osmr
6.14116e-64	0.7761	0.606	0.257	1.98267e-59	Fib_4	Tsc22d1
6.76422e-64	0.525924	0.376	0.115	2.18383e-59	Fib_4	Atxn1
1.04032e-63	1.03277	0.421	0.147	3.35869e-59	Fib_4	Cxcl12
1.22537e-63	0.407034	0.281	0.069	3.9561e-59	Fib_4	Lpcat3
1.36898e-63	0.721332	0.664	0.285	4.41974e-59	Fib_4	Slc38a2
2.86511e-63	0.632308	0.548	0.211	9.25e-59	Fib_4	Tead1
6.11666e-63	0.751048	0.437	0.149	1.97476e-58	Fib_4	Rian
1.02147e-62	0.559213	0.604	0.243	3.29781e-58	Fib_4	Atp2a2
1.56837e-62	0.698183	0.327	0.094	5.06348e-58	Fib_4	Tgfb2
3.18519e-61	0.395288	0.319	0.088	1.02834e-56	Fib_4	Zfp395
4.09358e-61	0.648763	0.588	0.239	1.32161e-56	Fib_4	Sox4
7.03716e-61	0.495559	0.452	0.159	2.27195e-56	Fib_4	Egfr
8.60188e-61	0.75723	0.862	0.495	2.77712e-56	Fib_4	Cald1
8.86719e-61	0.332638	0.285	0.073	2.86277e-56	Fib_4	Golm1
1.3645e-60	0.877198	0.503	0.19	4.40529e-56	Fib_4	Igf1
1.47698e-60	0.366762	0.276	0.069	4.76843e-56	Fib_4	Pigyl
2.27673e-60	0.832265	0.967	0.766	7.35042e-56	Fib_4	Col3a1
5.34369e-60	0.430985	0.269	0.069	1.72521e-55	Fib_4	Cul7
7.98375e-60	0.690799	0.726	0.339	2.57755e-55	Fib_4	Col6a1
9.21758e-60	0.491583	0.508	0.189	2.97589e-55	Fib_4	Chd3
3.0323e-59	0.519348	0.39	0.126	9.78978e-55	Fib_4	Mir99ahg
3.49768e-59	0.403174	0.541	0.199	1.12923e-54	Fib_4	Fbln1
3.75363e-59	0.428436	0.479	0.172	1.21186e-54	Fib_4	Lrpap1
1.19424e-58	0.414333	0.298	0.082	3.85559e-54	Fib_4	Adgrl1
1.1959e-58	0.724171	0.459	0.171	3.86097e-54	Fib_4	Emilin1
1.50102e-58	0.314423	0.309	0.085	4.84603e-54	Fib_4	1110065P20Rik
2.92874e-58	0.346366	0.67	0.271	9.45544e-54	Fib_4	Cfh
3.59455e-58	0.491961	0.261	0.066	1.1605e-53	Fib_4	Slc4a4
4.68046e-58	0.516643	0.597	0.253	1.51109e-53	Fib_4	1810058I24Rik
1.12345e-57	0.395007	0.345	0.102	3.62707e-53	Fib_4	Mtss1
2.06522e-57	0.430507	0.512	0.191	6.66755e-53	Fib_4	Nucb1
2.56185e-57	0.588032	0.319	0.094	8.27092e-53	Fib_4	Gfpt2
7.20071e-57	0.373118	0.403	0.135	2.32475e-52	Fib_4	Sgta
1.08274e-56	0.308877	0.392	0.127	3.49564e-52	Fib_4	Fkbp11
1.57785e-56	0.619641	0.67	0.294	5.09408e-52	Fib_4	Col6a2
2.30172e-56	0.332277	0.296	0.082	7.4311e-52	Fib_4	Pafah1b3
7.33441e-56	0.296377	0.298	0.083	2.36791e-51	Fib_4	Mfsd10
1.75056e-55	0.601143	0.497	0.191	5.65168e-51	Fib_4	Mgst1
2.32814e-55	0.335886	0.29	0.081	7.5164e-51	Fib_4	Rbm4
2.39681e-55	0.325032	0.359	0.112	7.73811e-51	Fib_4	Tbl1xr1
2.62293e-55	0.373889	0.339	0.105	8.46814e-51	Fib_4	Iah1
2.65474e-55	0.50534	0.341	0.108	8.57084e-51	Fib_4	Uhrf1bp1l
4.27896e-55	0.328327	0.263	0.069	1.38146e-50	Fib_4	Mri1
1.45772e-54	0.337431	0.298	0.084	4.70626e-50	Fib_4	Atp6v0a1
1.50819e-54	0.388105	0.272	0.073	4.86921e-50	Fib_4	Scara3
3.61699e-54	0.530564	0.388	0.131	1.16775e-49	Fib_4	C1ra
3.84591e-54	0.511304	0.279	0.08	1.24165e-49	Fib_4	Zfp532
4.74187e-54	0.508145	0.534	0.216	1.53091e-49	Fib_4	Ap2s1
7.72839e-54	0.503082	0.748	0.349	2.49511e-49	Fib_4	Mtch1
2.81568e-53	0.565288	0.541	0.226	9.09042e-49	Fib_4	Ptprs
3.83324e-53	0.508709	0.254	0.068	1.23756e-48	Fib_4	Tgfb3
4.84209e-53	0.486275	0.305	0.092	1.56327e-48	Fib_4	Slc39a10
5.20739e-53	0.546105	0.456	0.172	1.68121e-48	Fib_4	Ahnak2
1.41844e-52	0.574594	0.314	0.098	4.57942e-48	Fib_4	Jade1
1.60623e-52	0.450471	0.287	0.083	5.18572e-48	Fib_4	Agrn
5.02552e-52	0.444029	0.33	0.105	1.62249e-47	Fib_4	Efnb1
1.06368e-51	0.334174	0.388	0.133	3.43408e-47	Fib_4	Hsd17b10
1.24488e-51	0.367445	0.414	0.148	4.01911e-47	Fib_4	Parva
1.84701e-51	0.334997	0.301	0.09	5.96307e-47	Fib_4	Pmm1
1.94465e-51	1.37086	0.893	0.707	6.2783e-47	Fib_4	Fn1
1.97447e-51	0.409436	0.436	0.161	6.37459e-47	Fib_4	Man1a2
2.52108e-51	0.474191	0.539	0.231	8.13932e-47	Fib_4	Dag1
3.05704e-51	0.276831	0.448	0.163	9.86965e-47	Fib_4	Uqcrc1
3.0697e-51	0.32935	0.417	0.149	9.91052e-47	Fib_4	Tspan4
3.14958e-51	0.827423	0.474	0.194	1.01684e-46	Fib_4	Gas6
4.77663e-51	0.292741	0.472	0.177	1.54214e-46	Fib_4	Cnot6
5.49606e-51	0.421495	0.29	0.088	1.7744e-46	Fib_4	Wtip
7.88403e-51	0.344034	0.292	0.086	2.54536e-46	Fib_4	Fscn1
9.60003e-51	0.72707	0.426	0.159	3.09937e-46	Fib_4	Ezr
1.61295e-50	0.629178	0.475	0.19	5.20741e-46	Fib_4	Mir100hg
1.7854e-50	0.515451	0.668	0.312	5.76417e-46	Fib_4	Chd4
4.2377e-50	0.315215	0.25	0.067	1.36814e-45	Fib_4	Suclg2
6.7344e-50	0.379875	0.534	0.22	2.1742e-45	Fib_4	Dnajc1
7.21972e-50	0.435465	0.414	0.153	2.33089e-45	Fib_4	Trim44
7.86605e-50	0.260246	0.45	0.169	2.53956e-45	Fib_4	Hmg20b
2.0196e-49	0.333468	0.305	0.093	6.52028e-45	Fib_4	Pcyox1
2.08111e-49	0.421728	0.492	0.198	6.71886e-45	Fib_4	Sec61a1
2.23152e-49	0.452893	0.829	0.424	7.20447e-45	Fib_4	Atp5d
2.3828e-49	0.387518	0.492	0.2	7.69287e-45	Fib_4	Ptov1
2.55107e-49	0.419944	0.296	0.089	8.23612e-45	Fib_4	Adam12
4.12401e-49	0.425863	0.254	0.071	1.33144e-44	Fib_4	Socs3
4.45303e-49	0.531233	0.497	0.202	1.43766e-44	Fib_4	Klf3
4.96184e-49	0.432516	0.548	0.226	1.60193e-44	Fib_4	Loxl1
5.21789e-49	0.35754	0.646	0.291	1.6846e-44	Fib_4	D8Ertd738e
1.369e-48	0.303644	0.385	0.136	4.4198e-44	Fib_4	Knop1
1.66828e-48	0.626473	0.426	0.163	5.38603e-44	Fib_4	Soat1
1.84344e-48	0.37405	0.412	0.151	5.95155e-44	Fib_4	Ifi204
3.05888e-48	0.413723	0.612	0.268	9.8756e-44	Fib_4	Ttc3
3.10388e-48	0.316021	0.514	0.205	1.00209e-43	Fib_4	Skap2
3.14059e-48	0.413905	0.26	0.076	1.01394e-43	Fib_4	Cpt1c
3.26716e-48	0.488555	0.505	0.21	1.0548e-43	Fib_4	Ddx50
4.67011e-48	0.560883	0.561	0.245	1.50775e-43	Fib_4	Klf9
5.34793e-48	0.322862	0.441	0.167	1.72658e-43	Fib_4	Cops6
7.75856e-48	1.02515	0.546	0.256	2.50485e-43	Fib_4	Pdgfra
2.1407e-47	0.319697	0.352	0.12	6.91126e-43	Fib_4	Crtap
2.9781e-47	0.568327	0.655	0.318	9.61479e-43	Fib_4	Selenom
4.82547e-47	0.281956	0.468	0.183	1.5579e-42	Fib_4	Lamtor1
6.03339e-47	0.380469	0.463	0.185	1.94788e-42	Fib_4	Fkbp8
6.10507e-47	0.463829	0.368	0.133	1.97102e-42	Fib_4	Tnrc18
6.55579e-47	0.267171	0.454	0.175	2.11654e-42	Fib_4	Camk1
7.64322e-47	0.405212	0.319	0.107	2.46761e-42	Fib_4	Arfgap1
1.01622e-46	0.451446	0.397	0.148	3.28086e-42	Fib_4	Dnmt3a
1.43131e-46	0.61925	0.735	0.394	4.62097e-42	Fib_4	Capns1
1.82631e-46	0.254367	0.661	0.291	5.89625e-42	Fib_4	Park7
2.50131e-46	0.326347	0.294	0.089	8.07549e-42	Fib_4	F11r
3.18867e-46	0.481153	0.276	0.084	1.02946e-41	Fib_4	Ubash3b
4.60851e-46	0.365121	0.408	0.153	1.48786e-41	Fib_4	Eps8
6.35911e-46	0.43474	0.599	0.27	2.05304e-41	Fib_4	Ubap2l
8.30366e-46	0.348194	0.485	0.198	2.68084e-41	Fib_4	Cbx5
8.78179e-46	0.384871	0.299	0.094	2.8352e-41	Fib_4	Mgll
9.74315e-46	0.384011	0.563	0.249	3.14558e-41	Fib_4	Cnpy2
1.28333e-45	0.405861	0.285	0.09	4.14324e-41	Fib_4	Csad
1.75937e-45	0.369577	0.318	0.104	5.68014e-41	Fib_4	Itpr1
1.89483e-45	0.421101	0.668	0.31	6.11745e-41	Fib_4	Pbx1
2.16539e-45	0.280862	0.347	0.119	6.99096e-41	Fib_4	Psmb10
2.26291e-45	0.501788	0.57	0.258	7.30581e-41	Fib_4	Rbm5
2.37638e-45	0.321588	0.298	0.096	7.67215e-41	Fib_4	P3h1
2.43697e-45	0.304698	0.263	0.078	7.86776e-41	Fib_4	Exosc4
5.47013e-45	0.417905	0.448	0.178	1.76603e-40	Fib_4	Rhoj
5.49805e-45	0.359048	0.39	0.145	1.77505e-40	Fib_4	Zmynd8
5.6684e-45	0.47946	0.762	0.38	1.83004e-40	Fib_4	Tmem176a
7.80556e-45	0.379316	0.552	0.234	2.52002e-40	Fib_4	Cdh11
8.87864e-45	0.37293	0.388	0.146	2.86647e-40	Fib_4	Gtf2i
1.16943e-44	1.82548	0.285	0.094	3.77552e-40	Fib_4	Slpi
1.40361e-44	0.378384	0.543	0.237	4.53155e-40	Fib_4	Stub1
1.49073e-44	0.620597	0.842	0.48	4.81282e-40	Fib_4	Emp3
2.0756e-44	0.308234	0.486	0.198	6.70108e-40	Fib_4	Oat
2.17457e-44	0.413192	0.466	0.187	7.02061e-40	Fib_4	Por
3.74885e-44	0.33429	0.428	0.167	1.21032e-39	Fib_4	Trim35
3.92205e-44	0.691434	0.976	0.922	1.26623e-39	Fib_4	mt-Co2
3.92599e-44	0.29794	0.51	0.212	1.2675e-39	Fib_4	Itgav
4.65359e-44	0.40358	0.318	0.11	1.50241e-39	Fib_4	Kat6b
7.55396e-44	0.404037	0.466	0.195	2.4388e-39	Fib_4	Ppfibp1
9.67662e-44	0.263871	0.305	0.101	3.1241e-39	Fib_4	Egln2
1.06446e-43	0.479225	0.412	0.161	3.43661e-39	Fib_4	Trps1
1.0973e-43	0.325051	0.298	0.098	3.54264e-39	Fib_4	Dnpep
1.62815e-43	0.482973	0.316	0.111	5.2565e-39	Fib_4	Akap8l
1.6478e-43	0.335177	0.584	0.262	5.31992e-39	Fib_4	Ube2i
2.14588e-43	0.364142	0.285	0.092	6.92798e-39	Fib_4	Inppl1
2.30685e-43	0.27445	0.372	0.135	7.44767e-39	Fib_4	Pnkd
3.34872e-43	0.342607	0.475	0.197	1.08113e-38	Fib_4	Cd151
3.95352e-43	0.329135	0.387	0.145	1.27639e-38	Fib_4	Phf14
4.8682e-43	0.586351	0.882	0.543	1.5717e-38	Fib_4	Rrbp1
6.99531e-43	0.382904	0.47	0.195	2.25844e-38	Fib_4	Eva1b
9.72662e-43	0.303343	0.363	0.133	3.14024e-38	Fib_4	Supt6
9.736e-43	0.338932	0.468	0.195	3.14327e-38	Fib_4	Vkorc1
1.13352e-42	0.32759	0.41	0.162	3.65958e-38	Fib_4	Slc38a10
1.33953e-42	0.268197	0.261	0.079	4.32467e-38	Fib_4	Fads2
1.72295e-42	0.332024	0.459	0.189	5.56253e-38	Fib_4	Txndc5
1.89794e-42	0.660699	0.401	0.154	6.12749e-38	Fib_4	C4b
2.89627e-42	0.385031	0.615	0.284	9.35062e-38	Fib_4	Nfix
4.90955e-42	0.438131	0.864	0.475	1.58505e-37	Fib_4	Zbtb20
5.51011e-42	0.49779	0.679	0.341	1.77894e-37	Fib_4	Bri3
6.62769e-42	0.297328	0.279	0.091	2.13975e-37	Fib_4	Mpg
8.14746e-42	0.369804	0.405	0.158	2.63041e-37	Fib_4	Rest
9.09886e-42	0.661442	0.733	0.418	2.93757e-37	Fib_4	Igfbp4
9.94567e-42	0.252669	0.323	0.112	3.21096e-37	Fib_4	Mrps12
9.9875e-42	0.755396	0.891	0.544	3.22446e-37	Fib_4	Xist
1.56359e-41	0.339775	0.265	0.084	5.04804e-37	Fib_4	Selenoi
1.62786e-41	0.518024	0.766	0.391	5.25556e-37	Fib_4	Nisch
3.07407e-41	0.277022	0.274	0.087	9.92464e-37	Fib_4	Arl2
3.12438e-41	0.648867	0.815	0.48	1.00871e-36	Fib_4	Timp2
4.69405e-41	0.283062	0.425	0.164	1.51547e-36	Fib_4	Tyrp1
5.03284e-41	0.37278	0.621	0.287	1.62485e-36	Fib_4	Col5a1
6.16087e-41	0.282847	0.436	0.175	1.98904e-36	Fib_4	Idh2
6.388e-41	0.256418	0.499	0.212	2.06237e-36	Fib_4	Arpc1a
8.40833e-41	0.250529	0.426	0.171	2.71463e-36	Fib_4	Os9
8.70359e-41	0.328738	0.604	0.273	2.80995e-36	Fib_4	Hspg2
9.1632e-41	0.288886	0.446	0.183	2.95834e-36	Fib_4	Ech1
9.24185e-41	0.335306	0.397	0.158	2.98373e-36	Fib_4	Fkbp10
1.12377e-40	0.441496	0.515	0.232	3.6281e-36	Fib_4	Aff4
1.26365e-40	0.316478	0.412	0.163	4.07971e-36	Fib_4	Il11ra1
1.38025e-40	0.622375	0.39	0.16	4.45613e-36	Fib_4	Hjurp
1.42951e-40	0.318621	0.554	0.249	4.61516e-36	Fib_4	Pgls
1.91634e-40	0.259612	0.392	0.151	6.18689e-36	Fib_4	Dazap1
2.69117e-40	0.472494	0.653	0.32	8.68844e-36	Fib_4	Nenf
3.6635e-40	0.272962	0.414	0.165	1.18276e-35	Fib_4	Lox
5.01936e-40	0.447561	0.503	0.228	1.6205e-35	Fib_4	Ubr5
1.14966e-39	0.350527	0.359	0.137	3.71166e-35	Fib_4	Wwc2
1.27451e-39	0.298859	0.535	0.24	4.11475e-35	Fib_4	Nfic
1.88689e-39	0.26737	0.318	0.113	6.09182e-35	Fib_4	Akt2
2.31604e-39	0.433552	0.719	0.352	7.47734e-35	Fib_4	Map4k4
3.75224e-39	0.251831	0.338	0.124	1.21141e-34	Fib_4	Gaa
4.07711e-39	0.711144	0.495	0.228	1.31629e-34	Fib_4	Tsix
4.34829e-39	0.301207	0.514	0.232	1.40385e-34	Fib_4	Tbrg1
4.74406e-39	0.435381	0.45	0.185	1.53162e-34	Fib_4	Cavin2
5.109e-39	0.388639	0.784	0.435	1.64944e-34	Fib_4	Prdx2
6.55389e-39	0.35571	0.525	0.237	2.11592e-34	Fib_4	Golgb1
8.47544e-39	0.336578	0.416	0.17	2.7363e-34	Fib_4	Lrp10
9.21827e-39	0.275597	0.25	0.08	2.97612e-34	Fib_4	Kif1c
1.22966e-38	0.283496	0.414	0.167	3.96995e-34	Fib_4	Thra
1.46155e-38	0.673872	0.775	0.506	4.71862e-34	Fib_4	Npc2
1.50583e-38	0.45066	0.363	0.144	4.86156e-34	Fib_4	Stx16
1.6133e-38	0.287694	0.426	0.168	5.20853e-34	Fib_4	Pmel
1.82899e-38	0.275448	0.686	0.334	5.90489e-34	Fib_4	Nedd8
1.95754e-38	0.255997	0.267	0.088	6.31992e-34	Fib_4	Eri3
2.40415e-38	0.302382	0.632	0.303	7.76181e-34	Fib_4	Dync1i2
2.75361e-38	0.291232	0.497	0.219	8.89003e-34	Fib_4	Ap2a2
2.76828e-38	0.33395	0.735	0.382	8.9374e-34	Fib_4	Atp5g1
3.04528e-38	0.823037	0.474	0.216	9.83167e-34	Fib_4	Lpl
3.16345e-38	0.33984	0.294	0.104	1.02132e-33	Fib_4	Sh3d19
4.27792e-38	0.280073	0.319	0.117	1.38113e-33	Fib_4	Ehmt2
4.39792e-38	0.297047	0.488	0.217	1.41987e-33	Fib_4	Rcn1
4.43944e-38	0.298526	0.394	0.16	1.43327e-33	Fib_4	Adnp
5.86362e-38	0.288271	0.423	0.169	1.89307e-33	Fib_4	Gda
1.06946e-37	0.425038	0.387	0.16	3.45276e-33	Fib_4	Cdk12
1.61555e-37	0.327849	0.372	0.146	5.21581e-33	Fib_4	Igsf3
1.64382e-37	0.293348	0.279	0.097	5.30708e-33	Fib_4	Inf2
2.17751e-37	0.327384	0.41	0.169	7.0301e-33	Fib_4	Pnp
2.23341e-37	0.420658	0.25	0.082	7.21056e-33	Fib_4	Il4ra
2.60135e-37	0.343783	0.49	0.219	8.39846e-33	Fib_4	Tnrc6a
3.23249e-37	0.60841	0.962	0.846	1.04361e-32	Fib_4	mt-Nd1
3.3082e-37	0.3813	0.426	0.182	1.06805e-32	Fib_4	Sf3b3
3.82484e-37	0.422395	0.383	0.158	1.23485e-32	Fib_4	Rere
4.41377e-37	0.2936	0.361	0.141	1.42498e-32	Fib_4	Zcchc24
6.06824e-37	0.421682	0.401	0.171	1.95913e-32	Fib_4	Kdm5b
9.47343e-37	0.485057	0.359	0.145	3.0585e-32	Fib_4	Sulf1
1.00342e-36	0.310854	0.39	0.16	3.23953e-32	Fib_4	Gabarapl1
1.22197e-36	0.257621	0.472	0.209	3.94514e-32	Fib_4	Leprot
1.29734e-36	0.257726	0.278	0.095	4.18846e-32	Fib_4	Snapin
1.39015e-36	0.293473	0.49	0.218	4.48809e-32	Fib_4	Tnks2
2.47388e-36	0.312392	0.579	0.278	7.98692e-32	Fib_4	Aprt
2.98322e-36	0.46323	0.367	0.153	9.63134e-32	Fib_4	Paxbp1
3.99003e-36	0.263705	0.367	0.143	1.28818e-31	Fib_4	Iscu
7.24587e-36	0.380713	0.722	0.374	2.33933e-31	Fib_4	Tcf25
8.40336e-36	0.260243	0.343	0.134	2.71303e-31	Fib_4	Kidins220
8.82604e-36	0.354141	0.488	0.229	2.84949e-31	Fib_4	Cope
9.48587e-36	0.321435	0.659	0.319	3.06251e-31	Fib_4	Srsf11
1.03904e-35	0.323416	0.492	0.225	3.35453e-31	Fib_4	Sec31a
1.30825e-35	0.302442	0.381	0.159	4.22369e-31	Fib_4	Rbfox2
1.70226e-35	0.274455	0.535	0.244	5.49573e-31	Fib_4	Scarb2
1.85048e-35	0.25341	0.488	0.219	5.97428e-31	Fib_4	Micos13
2.25105e-35	0.334583	0.517	0.238	7.26752e-31	Fib_4	Psme1
2.75283e-35	0.250582	0.327	0.123	8.8875e-31	Fib_4	Hadh
3.44987e-35	0.324689	0.492	0.223	1.11379e-30	Fib_4	Man2a1
4.15222e-35	0.396213	0.283	0.105	1.34055e-30	Fib_4	Yeats2
4.76948e-35	0.299736	0.379	0.16	1.53983e-30	Fib_4	Kdm1a
5.24679e-35	0.312369	0.733	0.379	1.69393e-30	Fib_4	Hmgn1
5.28703e-35	0.45282	0.321	0.129	1.70692e-30	Fib_4	Arhgef25
6.21813e-35	0.299494	0.276	0.098	2.00752e-30	Fib_4	Acox1
1.00709e-34	1.51768	0.962	0.892	3.25139e-30	Fib_4	Mgp
1.05587e-34	0.66792	0.414	0.186	3.40889e-30	Fib_4	Syne1
1.1478e-34	0.401917	0.612	0.31	3.70568e-30	Fib_4	Rcn3
1.16271e-34	0.266138	0.463	0.206	3.7538e-30	Fib_4	Emc10
1.69925e-34	0.435654	0.978	0.826	5.48604e-30	Fib_4	Hsp90ab1
1.7751e-34	0.274947	0.265	0.094	5.73091e-30	Fib_4	Tnks1bp1
1.93264e-34	0.276629	0.292	0.108	6.23952e-30	Fib_4	Slc4a2
2.04115e-34	0.384181	0.673	0.351	6.58986e-30	Fib_4	Hdlbp
2.86286e-34	0.357728	0.543	0.264	9.24273e-30	Fib_4	Usp34
3.72976e-34	0.27864	0.294	0.11	1.20415e-29	Fib_4	Sidt2
3.81033e-34	0.398883	0.751	0.428	1.23017e-29	Fib_4	Ndufa13
5.55521e-34	0.330986	0.659	0.339	1.7935e-29	Fib_4	Rab2a
9.05419e-34	0.270984	0.437	0.193	2.92314e-29	Fib_4	Dcaf8
1.05747e-33	0.263074	0.269	0.096	3.41403e-29	Fib_4	B4galt5
1.07207e-33	0.427612	0.367	0.158	3.46118e-29	Fib_4	Brwd1
2.00703e-33	0.282162	0.263	0.094	6.47969e-29	Fib_4	Zfp516
2.23123e-33	0.300434	0.525	0.246	7.20354e-29	Fib_4	Nsd1
2.54669e-33	0.309722	0.49	0.229	8.22199e-29	Fib_4	Edf1
2.55964e-33	0.323916	0.557	0.272	8.26379e-29	Fib_4	Bptf
3.28827e-33	0.28008	0.421	0.185	1.06162e-28	Fib_4	Cnn3
3.66479e-33	0.64889	0.343	0.145	1.18318e-28	Fib_4	Sned1
5.16321e-33	0.280316	0.278	0.102	1.66694e-28	Fib_4	Wbp1l
6.73316e-33	0.308053	0.263	0.095	2.1738e-28	Fib_4	Cdr2l
7.23155e-33	0.267966	0.319	0.125	2.33471e-28	Fib_4	Slc1a5
7.9786e-33	0.361331	0.539	0.26	2.57589e-28	Fib_4	Lima1
1.36881e-32	0.331079	0.294	0.112	4.41921e-28	Fib_4	Sbno2
1.58837e-32	0.317662	0.307	0.119	5.12804e-28	Fib_4	Fblim1
2.11168e-32	0.394573	0.679	0.364	6.81755e-28	Fib_4	Zfp36l1
2.15049e-32	0.30976	0.648	0.337	6.94286e-28	Fib_4	Eef1d
2.20359e-32	0.267414	0.26	0.094	7.11429e-28	Fib_4	Irf3
2.4509e-32	0.376155	0.258	0.092	7.91275e-28	Fib_4	H2-Q7
2.85286e-32	0.337433	0.604	0.316	9.21045e-28	Fib_4	Ifi27
5.15954e-32	0.365795	0.59	0.301	1.66576e-27	Fib_4	Kcnq1ot1
6.44802e-32	0.270509	0.283	0.107	2.08174e-27	Fib_4	Csf1
7.78921e-32	0.275937	0.292	0.111	2.51475e-27	Fib_4	Vamp5
8.81939e-32	0.327608	0.396	0.169	2.84734e-27	Fib_4	Xdh
2.37646e-31	0.305984	0.301	0.119	7.6724e-27	Fib_4	Csnk1g1
2.49428e-31	0.399954	0.702	0.386	8.05278e-27	Fib_4	Prrc2c
2.92716e-31	0.309945	0.252	0.092	9.45035e-27	Fib_4	Zfhx4
3.8951e-31	0.415828	0.417	0.193	1.25753e-26	Fib_4	Itgb5
3.91645e-31	0.517532	0.987	0.95	1.26442e-26	Fib_4	mt-Co1
4.14597e-31	0.276603	0.292	0.115	1.33853e-26	Fib_4	Parp3
5.14991e-31	0.287542	0.534	0.263	1.66265e-26	Fib_4	Cyb5r3
5.40998e-31	0.257941	0.485	0.228	1.74661e-26	Fib_4	Trpm7
5.94332e-31	0.663554	0.993	0.813	1.9188e-26	Fib_4	Sparc
6.90953e-31	0.314824	0.466	0.221	2.23074e-26	Fib_4	Tnrc6c
7.60958e-31	0.273424	0.416	0.189	2.45675e-26	Fib_4	Zfp644
1.93126e-30	0.370102	0.278	0.11	6.23507e-26	Fib_4	Gon4l
7.83755e-30	0.273418	0.314	0.13	2.53035e-25	Fib_4	4833420G17Rik
9.53361e-30	0.32545	0.383	0.169	3.07792e-25	Fib_4	Creg1
9.68105e-30	0.268247	0.53	0.26	3.12553e-25	Fib_4	Usp9x
1.02473e-29	0.25615	0.354	0.154	3.30835e-25	Fib_4	Smarca4
1.23652e-29	0.392224	0.684	0.373	3.9921e-25	Fib_4	AC149090.1
1.34045e-29	0.286745	0.717	0.389	4.32766e-25	Fib_4	Atrx
1.64394e-29	0.254395	0.51	0.248	5.30747e-25	Fib_4	Birc6
4.33282e-29	0.318807	0.543	0.274	1.39885e-24	Fib_4	Glg1
4.62032e-29	0.512072	0.289	0.118	1.49167e-24	Fib_4	Tgfbr1
5.20248e-29	0.260512	0.318	0.132	1.67962e-24	Fib_4	Ptgfrn
5.58831e-29	0.258251	0.535	0.267	1.80418e-24	Fib_4	Cyb5a
5.91076e-29	0.341277	0.477	0.237	1.90829e-24	Fib_4	Nfat5
6.59148e-29	0.277854	0.519	0.258	2.12806e-24	Fib_4	Ankrd17
6.6214e-29	0.297488	0.296	0.121	2.13772e-24	Fib_4	Anapc1
1.09712e-28	0.316164	0.465	0.226	3.54205e-24	Fib_4	Nfe2l1
1.40794e-28	0.315343	0.503	0.251	4.54555e-24	Fib_4	Ppp1r12a
1.85213e-28	0.258058	0.367	0.163	5.97959e-24	Fib_4	Maged2
1.9891e-28	0.316534	0.301	0.124	6.42181e-24	Fib_4	Myh10
2.62744e-28	0.345635	0.279	0.113	8.48269e-24	Fib_4	Dpy19l1
3.81569e-28	0.333553	0.55	0.285	1.2319e-23	Fib_4	Lpp
3.92527e-28	0.336712	0.71	0.403	1.26727e-23	Fib_4	Map1lc3b
4.79076e-28	0.396942	0.477	0.24	1.5467e-23	Fib_4	Kmt2a
5.85301e-28	0.368832	0.285	0.117	1.88965e-23	Fib_4	Rnd3
7.99068e-28	0.279627	0.312	0.132	2.57979e-23	Fib_4	Copg1
8.95476e-28	0.285959	0.713	0.392	2.89104e-23	Fib_4	Vcp
1.18887e-27	0.392865	0.483	0.245	3.83828e-23	Fib_4	Ttc14
1.41154e-27	0.544571	0.904	0.675	4.55715e-23	Fib_4	Col1a1
2.25652e-27	0.266828	0.332	0.146	7.28518e-23	Fib_4	Pdlim7
3.19508e-27	0.357808	0.358	0.163	1.03153e-22	Fib_4	Bach1
1.07258e-26	0.272324	0.581	0.31	3.46282e-22	Fib_4	Eif3k
4.55558e-26	0.350831	0.26	0.104	1.47077e-21	Fib_4	Hmcn1
6.28824e-26	0.401527	0.465	0.233	2.03016e-21	Fib_4	Resf1
8.56179e-26	0.345192	0.69	0.391	2.76417e-21	Fib_4	Dst
9.28674e-26	0.288428	0.37	0.175	2.99822e-21	Fib_4	Safb2
1.05026e-25	1.24268	0.53	0.308	3.39075e-21	Fib_4	Igfbp6
1.05584e-25	0.252151	0.367	0.172	3.40878e-21	Fib_4	Brd1
1.23846e-25	0.277823	0.648	0.373	3.99836e-21	Fib_4	Ssr4
2.00562e-25	0.264628	0.272	0.113	6.47513e-21	Fib_4	Clmp
2.77691e-25	0.407431	0.735	0.443	8.96526e-21	Fib_4	Rbp1
2.84405e-25	0.416658	0.808	0.49	9.18203e-21	Fib_4	Srrm2
6.85324e-24	0.471206	0.991	0.957	2.21257e-19	Fib_4	mt-Atp6
2.58918e-23	0.851205	0.735	0.466	8.35916e-19	Fib_4	Timp1
3.80982e-23	0.264917	0.412	0.209	1.23e-18	Fib_4	Myof
4.11742e-23	0.34426	0.661	0.382	1.32931e-18	Fib_4	Snrnp70
4.28466e-23	0.262903	0.684	0.398	1.3833e-18	Fib_4	Tspo
5.02056e-23	0.312241	0.742	0.443	1.62089e-18	Fib_4	Csnk1a1
9.21267e-23	0.29369	0.383	0.189	2.97431e-18	Fib_4	Sh3pxd2a
9.81641e-23	0.565106	0.265	0.116	3.16923e-18	Fib_4	Hk2
2.32647e-22	0.32601	0.969	0.827	7.51101e-18	Fib_4	Rpl11
2.62892e-22	0.252712	0.283	0.126	8.48748e-18	Fib_4	Trim28
4.05731e-22	0.306207	0.388	0.194	1.3099e-17	Fib_4	Raph1
4.61453e-22	0.28525	0.299	0.141	1.4898e-17	Fib_4	Dtx3
7.58251e-22	0.312942	0.356	0.177	2.44801e-17	Fib_4	Rbm26
2.24274e-21	0.355632	0.305	0.145	7.24068e-17	Fib_4	Cblb
2.33126e-21	0.281125	0.361	0.175	7.52648e-17	Fib_4	Hmgcs1
3.01465e-21	0.290206	0.646	0.38	9.7328e-17	Fib_4	Mmp14
3.16219e-21	0.383916	0.421	0.225	1.02091e-16	Fib_4	Runx1
3.59564e-21	0.361214	0.975	0.85	1.16085e-16	Fib_4	Rpl18a
9.30195e-21	0.403596	0.987	0.91	3.00313e-16	Fib_4	Rpsa
1.80277e-20	0.266846	0.456	0.246	5.82023e-16	Fib_4	Ccnl2
2.46293e-20	0.29399	0.296	0.141	7.95156e-16	Fib_4	Ubr4
4.19481e-20	0.314937	0.296	0.143	1.3543e-15	Fib_4	Srgap2
8.54401e-20	0.596443	0.403	0.218	2.75844e-15	Fib_4	Nupr1
8.84455e-20	0.270503	0.339	0.171	2.85546e-15	Fib_4	Mdm4
1.12512e-19	0.604435	0.971	0.79	3.63245e-15	Fib_4	Lgals1
1.41256e-19	0.301479	0.505	0.281	4.56045e-15	Fib_4	Egr1
3.82707e-19	0.275691	0.838	0.511	1.23557e-14	Fib_4	Fus
6.77192e-19	0.326845	0.853	0.609	2.18632e-14	Fib_4	Eef2
8.70039e-19	0.329563	0.94	0.787	2.80892e-14	Fib_4	Rpl18
1.59023e-18	0.279747	0.784	0.495	5.13405e-14	Fib_4	mt-Nd4l
2.78784e-17	0.256171	0.334	0.169	9.00055e-13	Fib_4	Mylk
1.31857e-16	0.284181	0.624	0.401	4.25701e-12	Fib_4	Selenow
1.63131e-15	0.282049	0.966	0.856	5.2667e-11	Fib_4	mt-Nd4
8.35943e-15	0.539598	0.907	0.749	2.69884e-10	Fib_4	Ifitm3
2.15042e-14	0.340756	0.906	0.745	6.94263e-10	Fib_4	Rpl10a
8.45532e-13	0.412982	0.684	0.465	2.7298e-08	Fib_4	H2-K1
1.09104e-12	0.287864	0.359	0.209	3.52242e-08	Fib_4	Adamts1
2.00662e-09	0.524324	0.319	0.203	6.47836e-05	Fib_4	Fosb
4.08546e-09	0.250307	0.949	0.816	0.000131899	Fib_4	Rps5
7.57968e-09	0.388017	0.363	0.227	0.00024471	Fib_4	Rarres2
1.48732e-08	0.25982	0.969	0.838	0.00048018	Fib_4	Rplp0
0.000675769	0.425733	0.686	0.685	1	Fib_4	Crip1
0.00560747	0.25776	0.465	0.372	1	Fib_4	Jun

## Sheet: lung
p_val	avg_log2FC	pct.1	pct.2	p_val_adj	cluster	gene
0	4.13263	0.704	0.029	0	Fib_1	Chil3
0	3.88625	0.901	0.12	0	Fib_1	Lyz2
0	3.17396	0.735	0.075	0	Fib_1	S100a9
0	3.11361	0.719	0.066	0	Fib_1	S100a8
0	3.10584	0.626	0.036	0	Fib_1	Ccl6
0	3.0817	0.675	0.027	0	Fib_1	Cybb
0	3.01544	0.772	0.044	0	Fib_1	Ptprc
0	2.99959	0.705	0.035	0	Fib_1	Laptm5
0	2.81072	0.57	0.09	0	Fib_1	Cd74
0	2.71428	0.68	0.06	0	Fib_1	Tyrobp
0	2.68352	0.615	0.04	0	Fib_1	Ctss
0	2.60164	0.64	0.045	0	Fib_1	Coro1a
0	2.58393	0.484	0.012	0	Fib_1	Ear2
0	2.57736	0.65	0.046	0	Fib_1	Lcp1
0	2.49704	0.494	0.069	0	Fib_1	Cbr2
0	2.47341	0.575	0.049	0	Fib_1	Fcer1g
0	2.43146	0.534	0.03	0	Fib_1	Mpeg1
0	2.42199	0.378	0.02	0	Fib_1	Sec14l3
0	2.30031	0.741	0.193	0	Fib_1	Dusp1
0	2.22495	0.429	0.033	0	Fib_1	Cd24a
0	2.18734	0.474	0.034	0	Fib_1	Il1b
0	2.18067	0.515	0.049	0	Fib_1	Cd52
0	2.17188	0.542	0.136	0	Fib_1	Lpl
0	2.12835	0.61	0.136	0	Fib_1	Zfp36
0	2.05971	0.42	0.016	0	Fib_1	Itgal
0	1.92558	0.41	0.027	0	Fib_1	Alox5ap
0	1.92377	0.352	0.027	0	Fib_1	Abcg1
0	1.91037	0.52	0.076	0	Fib_1	Srgn
0	1.86712	0.659	0.192	0	Fib_1	Fos
0	1.82949	0.332	0.024	0	Fib_1	Retnlg
0	1.82152	0.518	0.111	0	Fib_1	Ucp2
0	1.82136	0.405	0.028	0	Fib_1	Ncf2
0	1.81092	0.34	0.038	0	Fib_1	Cyp2f2
0	1.80023	0.504	0.119	0	Fib_1	Samhd1
0	1.79576	0.871	0.53	0	Fib_1	Psap
0	1.77929	0.507	0.082	0	Fib_1	Rgs2
0	1.77799	0.667	0.213	0	Fib_1	Txnip
0	1.77616	0.424	0.076	0	Fib_1	Sirpa
0	1.77465	0.417	0.07	0	Fib_1	Wfdc2
0	1.76991	0.367	0.033	0	Fib_1	Lst1
0	1.76526	0.302	0.01	0	Fib_1	Mrc1
0	1.76477	0.439	0.052	0	Fib_1	Cd36
0	1.75984	0.314	0.011	0	Fib_1	Plet1
0	1.75128	0.572	0.175	0	Fib_1	Msrb1
0	1.75027	0.452	0.091	0	Fib_1	Aldh1a1
0	1.72695	0.361	0.024	0	Fib_1	Plek
0	1.71971	0.293	0.012	0	Fib_1	Pou2f2
0	1.68661	0.342	0.025	0	Fib_1	Csf3r
0	1.6721	0.373	0.037	0	Fib_1	Sorl1
0	1.65237	0.339	0.016	0	Fib_1	Cd53
0	1.65029	0.37	0.055	0	Fib_1	Stk17b
0	1.64703	0.338	0.015	0	Fib_1	Cytip
0	1.60191	0.325	0.033	0	Fib_1	Fyb
0	1.56964	0.317	0.014	0	Fib_1	Nfam1
0	1.54969	0.31	0.016	0	Fib_1	Spi1
0	1.54689	0.632	0.109	0	Fib_1	Inmt
0	1.51576	0.298	0.012	0	Fib_1	Itgb2
0	1.48248	0.309	0.022	0	Fib_1	Ptpn6
0	1.40374	0.262	0.011	0	Fib_1	Fgr
0	1.39932	0.266	0.011	0	Fib_1	Dock2
0	1.3904	0.268	0.014	0	Fib_1	Arhgap30
0	1.24028	0.945	0.245	0	Fib_1	Scgb1a1
0	1.02668	0.994	0.987	0	Fib_1	Actb
0	0.972907	1	1	0	Fib_1	Gm42418
0	0.847259	0.946	0.497	0	Fib_1	Gsn
5.33095e-307	1.43932	0.767	0.389	1.7211e-302	Fib_1	H2-K1
3.02233e-303	2.04785	0.343	0.046	9.75758e-299	Fib_1	H2-Aa
8.85289e-301	1.60471	0.253	0.012	2.85816e-296	Fib_1	Ccr2
6.4945e-298	1.40819	0.259	0.015	2.09675e-293	Fib_1	Ms4a6c
6.1882e-296	1.38318	0.262	0.015	1.99786e-291	Fib_1	Selplg
2.73124e-290	1.66416	0.535	0.163	8.81782e-286	Fib_1	Klf2
1.22026e-285	1.43397	0.489	0.123	3.93961e-281	Fib_1	Fosb
4.17263e-278	1.49026	0.292	0.031	1.34713e-273	Fib_1	Nabp1
7.06786e-271	1.63269	0.412	0.094	2.28186e-266	Fib_1	Fam49b
8.59193e-270	1.33025	0.253	0.018	2.7739e-265	Fib_1	Rac2
1.46854e-269	1.42288	0.72	0.363	4.74118e-265	Fib_1	Ly6e
4.41314e-266	1.61259	0.453	0.122	1.42478e-261	Fib_1	Pim1
1.65711e-265	1.48106	0.409	0.084	5.34999e-261	Fib_1	Itga4
2.31722e-265	1.12305	0.891	0.658	7.48115e-261	Fib_1	B2m
3.04145e-264	1.51453	0.647	0.292	9.81932e-260	Fib_1	Btg1
5.64529e-255	1.13961	0.501	0.129	1.82258e-250	Fib_1	Fmo2
1.91515e-251	1.88009	0.345	0.064	6.18305e-247	Fib_1	H2-Ab1
1.24354e-244	1.41636	0.299	0.041	4.01478e-240	Fib_1	Hdc
2.46709e-241	1.47889	0.301	0.045	7.96499e-237	Fib_1	Scgb3a2
4.56528e-239	1.30345	0.253	0.025	1.4739e-234	Fib_1	Pglyrp1
1.18434e-237	1.37765	0.301	0.046	3.82364e-233	Fib_1	AU020206
1.82728e-234	1.51022	0.413	0.11	5.89936e-230	Fib_1	Gsr
1.9014e-234	1.42808	0.556	0.224	6.13867e-230	Fib_1	Celf2
3.78026e-233	1.30026	0.303	0.046	1.22046e-228	Fib_1	Slfn2
3.95643e-233	1.243	0.257	0.028	1.27733e-228	Fib_1	Gmfg
5.16904e-233	1.35057	0.669	0.328	1.66882e-228	Fib_1	Junb
6.49427e-232	1.41764	0.593	0.264	2.09668e-227	Fib_1	Zfp36l2
1.50827e-230	1.38517	0.286	0.04	4.86944e-226	Fib_1	Hpgd
3.03548e-229	1.52934	0.345	0.073	9.80005e-225	Fib_1	Alcam
3.99266e-226	1.37988	0.294	0.048	1.28903e-221	Fib_1	Il6ra
2.93237e-225	1.44377	0.424	0.122	9.46716e-221	Fib_1	Btg2
8.43269e-223	1.31397	0.3	0.05	2.72249e-218	Fib_1	Ptpre
1.73817e-214	1.28163	0.276	0.04	5.61167e-210	Fib_1	Tspan13
6.81441e-214	1.12916	0.756	0.447	2.20003e-209	Fib_1	H2-D1
6.73286e-207	1.18775	0.486	0.153	2.17371e-202	Fib_1	Ogn
2.2965e-205	1.50037	0.401	0.121	7.41425e-201	Fib_1	Ier5
4.49729e-205	1.7866	0.405	0.124	1.45195e-200	Fib_1	Tppp3
1.92543e-204	1.36864	0.479	0.17	6.21625e-200	Fib_1	Arhgdib
4.81889e-197	1.22298	0.522	0.194	1.55578e-192	Fib_1	Gstm1
2.55184e-196	1.31318	0.611	0.324	8.23863e-192	Fib_1	Mbnl1
4.97496e-196	1.03823	0.285	0.05	1.60617e-191	Fib_1	Slpi
1.70172e-195	1.34645	0.624	0.339	5.494e-191	Fib_1	Mcl1
1.14711e-190	1.40013	0.293	0.059	3.70346e-186	Fib_1	Scgb3a1
3.82289e-189	1.24895	0.607	0.322	1.23422e-184	Fib_1	Ddx3x
4.60817e-185	1.29224	0.555	0.261	1.48775e-180	Fib_1	Klf6
9.7767e-181	1.32305	0.31	0.075	3.15641e-176	Fib_1	Il17ra
3.49679e-179	1.2446	0.3	0.067	1.12894e-174	Fib_1	Kctd12
6.41485e-178	1.30055	0.337	0.083	2.07104e-173	Fib_1	Npnt
3.81688e-176	1.23216	0.321	0.08	1.23228e-171	Fib_1	Tpd52
5.46722e-176	1.27776	0.307	0.074	1.76509e-171	Fib_1	Lyn
2.50084e-175	1.30415	0.374	0.114	8.07396e-171	Fib_1	Ezr
3.53057e-169	1.33273	0.327	0.093	1.13985e-164	Fib_1	Dock10
2.23031e-168	1.25607	0.562	0.288	7.20055e-164	Fib_1	Serinc3
5.82084e-167	1.32052	0.359	0.116	1.87926e-162	Fib_1	Ssh2
1.02051e-166	1.15199	0.635	0.373	3.29472e-162	Fib_1	Cd47
6.29194e-166	0.53878	0.999	0.938	2.03135e-161	Fib_1	mt-Co1
2.1455e-165	1.33402	0.381	0.132	6.92676e-161	Fib_1	Apbb1ip
5.34004e-165	1.09499	0.696	0.434	1.72403e-160	Fib_1	Gpx1
3.3127e-161	1.22138	0.472	0.198	1.06951e-156	Fib_1	Dazap2
5.12918e-160	0.917609	0.763	0.511	1.65596e-155	Fib_1	Iqgap1
2.37715e-156	1.03136	0.682	0.419	7.67462e-152	Fib_1	Jund
2.08026e-152	1.2239	0.371	0.128	6.71612e-148	Fib_1	Gda
1.69998e-149	1.12016	0.454	0.184	5.48838e-145	Fib_1	Klf4
5.43618e-149	0.621539	0.991	0.823	1.75507e-144	Fib_1	mt-Nd4
1.17852e-145	1.23755	0.255	0.059	3.80485e-141	Fib_1	AW112010
1.2539e-145	1.13759	0.326	0.092	4.04823e-141	Fib_1	Limch1
1.64508e-144	1.08239	0.59	0.333	5.31115e-140	Fib_1	Cebpb
6.64482e-144	0.633882	0.97	0.778	2.14528e-139	Fib_1	mt-Nd2
1.01908e-142	1.21141	0.511	0.267	3.2901e-138	Fib_1	BC005537
1.05458e-142	1.14819	0.635	0.399	3.40472e-138	Fib_1	Macf1
1.78614e-142	1.1058	0.257	0.061	5.76657e-138	Fib_1	Hp
6.25195e-142	1.27108	0.387	0.152	2.01844e-137	Fib_1	Adgre5
6.7565e-140	1.17439	0.482	0.23	2.18134e-135	Fib_1	Lsp1
2.63994e-139	1.11514	0.502	0.245	8.52303e-135	Fib_1	Taldo1
7.4402e-139	1.14998	0.289	0.082	2.40207e-134	Fib_1	Ace
2.71842e-138	1.33528	0.359	0.139	8.77643e-134	Fib_1	Tmcc1
6.86043e-138	0.884199	0.769	0.559	2.21489e-133	Fib_1	Lars2
3.47056e-137	1.15491	0.286	0.082	1.12047e-132	Fib_1	Grk2
6.78193e-134	0.903351	0.713	0.476	2.18955e-129	Fib_1	Fus
2.18389e-130	0.693411	0.855	0.697	7.05069e-126	Fib_1	Ddx5
2.54515e-130	1.16498	0.344	0.128	8.21702e-126	Fib_1	Ankrd44
1.70033e-129	0.40989	0.768	0.461	5.48953e-125	Fib_1	Neat1
8.09474e-129	1.14958	0.268	0.077	2.61339e-124	Fib_1	Gpcpd1
1.89192e-127	1.01261	0.609	0.39	6.10808e-123	Fib_1	Srsf5
1.79088e-126	1.04488	0.295	0.092	5.78186e-122	Fib_1	Cdc42ep3
2.97249e-123	1.25694	0.305	0.106	9.59669e-119	Fib_1	Prkcd
4.89264e-122	1.10617	0.407	0.183	1.57959e-117	Fib_1	Slc6a6
1.85753e-120	1.04103	0.557	0.327	5.99703e-116	Fib_1	Cd44
7.5861e-119	0.958431	0.297	0.094	2.44917e-114	Fib_1	Mettl7a1
3.09821e-118	1.06351	0.277	0.085	1.00026e-113	Fib_1	Nr4a1
1.17786e-114	1.12976	0.298	0.103	3.80272e-110	Fib_1	Id2
8.78748e-114	0.759343	0.336	0.113	2.83704e-109	Fib_1	Pcolce2
3.25278e-112	1.18603	0.357	0.151	1.05016e-107	Fib_1	Gm2a
1.80503e-111	1.04684	0.516	0.301	5.82753e-107	Fib_1	Actr2
2.90375e-111	1.15266	0.702	0.567	9.37477e-107	Fib_1	Ctsd
3.91757e-107	1.10687	0.336	0.13	1.26479e-102	Fib_1	Fhl1
4.81612e-105	1.01132	0.484	0.277	1.55488e-100	Fib_1	Ptbp3
3.81595e-103	0.723077	0.485	0.239	1.23198e-98	Fib_1	Cfh
3.97333e-101	1.00276	0.274	0.097	1.28279e-96	Fib_1	Baz1a
3.58638e-100	1.06785	0.314	0.129	1.15786e-95	Fib_1	Diaph1
1.83069e-99	0.964934	0.267	0.09	5.91039e-95	Fib_1	Smpdl3a
2.01226e-99	0.897509	0.543	0.326	6.49659e-95	Fib_1	Jun
4.12192e-98	0.404754	0.821	0.487	1.33076e-93	Fib_1	Xist
1.1014e-97	1.03993	0.515	0.327	3.55588e-93	Fib_1	Rap1b
4.60571e-97	0.912319	0.466	0.246	1.48695e-92	Fib_1	Hmgb2
8.45941e-97	0.92768	0.511	0.316	2.73112e-92	Fib_1	Akap13
9.24255e-96	0.904003	0.363	0.158	2.98396e-91	Fib_1	Thbd
2.65819e-95	0.277811	0.998	0.948	8.58197e-91	Fib_1	mt-Atp6
2.51659e-94	1.02461	0.328	0.142	8.1248e-90	Fib_1	Cdk2ap2
3.15699e-92	1.0771	0.284	0.108	1.01924e-87	Fib_1	Dock4
4.71952e-92	0.916897	0.581	0.405	1.5237e-87	Fib_1	Ywhaz
5.69728e-92	1.01299	0.378	0.188	1.83937e-87	Fib_1	Ubl3
7.76167e-91	0.992641	0.322	0.141	2.50586e-86	Fib_1	Xdh
1.17679e-88	0.837848	0.524	0.321	3.79926e-84	Fib_1	Aplp2
2.62358e-88	0.943156	0.473	0.272	8.47022e-84	Fib_1	Kcnq1ot1
8.48514e-88	0.861747	0.535	0.347	2.73943e-83	Fib_1	Arpc5
5.9626e-86	0.913939	0.253	0.091	1.92502e-81	Fib_1	Gngt2
1.25019e-85	0.512096	0.838	0.681	4.03624e-81	Fib_1	Cst3
1.95489e-85	0.685295	0.666	0.466	6.31135e-81	Fib_1	mt-Nd4l
1.72185e-83	0.593851	0.813	0.619	5.55901e-79	Fib_1	mt-Nd5
9.29099e-83	1.01135	0.429	0.257	2.9996e-78	Fib_1	Foxp1
8.15742e-82	1.0407	0.289	0.121	2.63362e-77	Fib_1	Epas1
1.34175e-81	1.23301	0.366	0.188	4.33184e-77	Fib_1	Plac8
1.35338e-80	0.958668	0.307	0.136	4.36938e-76	Fib_1	Glul
2.08283e-80	0.899811	0.521	0.344	6.72442e-76	Fib_1	Actr3
3.06428e-80	1.18081	0.409	0.233	9.89303e-76	Fib_1	Tns1
7.87781e-80	0.791892	0.59	0.408	2.54335e-75	Fib_1	Zeb2
1.44351e-79	1.00035	0.37	0.193	4.66038e-75	Fib_1	Tnfaip2
2.08083e-78	0.837771	0.577	0.418	6.71797e-74	Fib_1	Msn
3.74651e-77	0.834496	0.534	0.359	1.20956e-72	Fib_1	Cyba
5.62862e-77	0.930772	0.469	0.302	1.8172e-72	Fib_1	Ddx6
5.99067e-76	0.740913	0.65	0.465	1.93409e-71	Fib_1	mt-Nd3
8.63993e-76	0.988052	0.314	0.153	2.7894e-71	Fib_1	Kdm7a
7.59586e-74	1.0145	0.299	0.145	2.45232e-69	Fib_1	Tcf7l2
2.72318e-73	0.96519	0.257	0.11	8.7918e-69	Fib_1	Dleu2
3.97379e-73	0.943982	0.385	0.215	1.28294e-68	Fib_1	Ifngr1
6.44554e-73	0.930873	0.316	0.156	2.08094e-68	Fib_1	Tmed5
1.88648e-69	0.683189	0.619	0.442	6.0905e-65	Fib_1	Luc7l2
1.55151e-67	0.876244	0.269	0.123	5.00906e-63	Fib_1	Fam129a
5.57649e-67	0.851814	0.457	0.294	1.80037e-62	Fib_1	Pbx1
9.20167e-67	0.897479	0.428	0.276	2.97076e-62	Fib_1	Clk1
1.03924e-66	0.886856	0.264	0.119	3.35519e-62	Fib_1	Adipor2
1.31387e-65	0.350264	0.99	0.997	4.24181e-61	Fib_1	Tmsb4x
3.31474e-64	0.855954	0.303	0.152	1.07016e-59	Fib_1	Cap1
2.67537e-63	0.919675	0.332	0.185	8.63744e-59	Fib_1	Tapbp
2.06915e-62	0.934105	0.291	0.149	6.68024e-58	Fib_1	Kdm6b
4.0362e-62	0.852645	0.298	0.149	1.30309e-57	Fib_1	Ctsc
8.29524e-60	0.919489	0.297	0.156	2.67812e-55	Fib_1	Igf1r
2.91687e-59	0.841551	0.26	0.12	9.41711e-55	Fib_1	Emb
3.31592e-59	0.831184	0.35	0.197	1.07054e-54	Fib_1	Ier2
3.73916e-59	0.782894	0.377	0.218	1.20719e-54	Fib_1	Sod1
4.00731e-59	0.694789	0.47	0.297	1.29376e-54	Fib_1	Selenop
4.27951e-59	0.729329	0.494	0.346	1.38164e-54	Fib_1	Capzb
9.7407e-59	0.769184	0.321	0.166	3.14479e-54	Fib_1	Cavin2
3.51613e-58	0.742151	0.302	0.148	1.13518e-53	Fib_1	Ehd4
6.72547e-58	0.904359	0.405	0.267	2.17132e-53	Fib_1	Mef2a
2.97117e-57	0.875353	0.286	0.151	9.59243e-53	Fib_1	Cbl
5.02072e-57	0.815874	0.301	0.158	1.62094e-52	Fib_1	Adipor1
1.55139e-56	0.883886	0.299	0.164	5.00865e-52	Fib_1	Hipk1
3.45912e-55	0.832783	0.336	0.186	1.11678e-50	Fib_1	Calcrl
5.83149e-55	0.715269	0.291	0.148	1.8827e-50	Fib_1	Pltp
1.29964e-54	0.82909	0.313	0.176	4.1959e-50	Fib_1	Mob1a
1.37868e-54	0.332182	0.568	0.378	4.45106e-50	Fib_1	Apoe
2.32156e-54	0.739037	0.401	0.238	7.49517e-50	Fib_1	Ifi27l2a
1.25722e-53	0.916079	0.272	0.145	4.05892e-49	Fib_1	Ccpg1
3.22961e-53	0.85239	0.259	0.133	1.04268e-48	Fib_1	Peli1
7.54342e-53	0.683497	0.361	0.205	2.43539e-48	Fib_1	Gpx3
9.75835e-53	0.621224	0.534	0.377	3.15048e-48	Fib_1	Sat1
6.92995e-52	0.676239	0.412	0.26	2.23733e-47	Fib_1	Egr1
2.97878e-51	0.848157	0.346	0.215	9.61698e-47	Fib_1	Brd2
5.75018e-51	0.549541	0.659	0.545	1.85645e-46	Fib_1	Hsp90aa1
6.934e-51	0.787531	0.355	0.219	2.23864e-46	Fib_1	Prr13
7.47112e-51	0.729229	0.325	0.181	2.41205e-46	Fib_1	Scn7a
4.00575e-50	0.724152	0.353	0.216	1.29326e-45	Fib_1	Resf1
4.86075e-50	0.758867	0.282	0.152	1.56929e-45	Fib_1	Creg1
8.56405e-50	0.74727	0.491	0.351	2.7649e-45	Fib_1	Zfp36l1
3.56865e-49	0.763513	0.357	0.224	1.15214e-44	Fib_1	Lmo4
5.48138e-49	0.780528	0.295	0.165	1.76967e-44	Fib_1	Ppp2r5a
7.63396e-49	0.597865	0.509	0.372	2.46462e-44	Fib_1	Atp2b1
1.59876e-48	0.842266	0.301	0.177	5.16158e-44	Fib_1	Fcho2
1.88692e-48	0.691595	0.409	0.268	6.09193e-44	Fib_1	Myl12b
4.38641e-48	0.765298	0.439	0.308	1.41615e-43	Fib_1	Clic4
9.19713e-48	0.811297	0.354	0.226	2.96929e-43	Fib_1	Wsb1
9.27505e-48	0.78458	0.403	0.28	2.99445e-43	Fib_1	Ogt
9.92633e-48	0.593588	0.538	0.413	3.20472e-43	Fib_1	Ptp4a2
1.39354e-47	0.65862	0.508	0.382	4.49903e-43	Fib_1	Rbms1
1.70777e-47	0.686893	0.532	0.403	5.51355e-43	Fib_1	Rsrp1
4.95608e-47	0.831774	0.354	0.233	1.60007e-42	Fib_1	Camk2d
1.72258e-46	0.809401	0.257	0.138	5.56134e-42	Fib_1	Lyst
8.14078e-46	0.862422	0.354	0.241	2.62825e-41	Fib_1	Lnpep
1.22293e-45	0.650379	0.507	0.39	3.94824e-41	Fib_1	Tmbim6
3.48986e-45	0.744244	0.31	0.183	1.1267e-40	Fib_1	Add3
5.56022e-45	0.706222	0.432	0.313	1.79512e-40	Fib_1	Kmt2e
2.3214e-44	0.72376	0.308	0.182	7.49465e-40	Fib_1	Clec2d
3.73819e-44	0.750941	0.279	0.156	1.20688e-39	Fib_1	Dusp6
1.60205e-43	0.418591	0.629	0.461	5.17223e-39	Fib_1	Zbtb20
3.31136e-43	0.756881	0.288	0.171	1.06907e-38	Fib_1	Sppl2a
4.9569e-43	0.488576	0.63	0.496	1.60034e-38	Fib_1	Rbm39
5.72294e-43	0.52435	0.334	0.187	1.84765e-38	Fib_1	Dpt
7.48627e-43	0.65551	0.513	0.377	2.41694e-38	Fib_1	Nfib
1.14401e-42	0.738073	0.287	0.167	3.69342e-38	Fib_1	Atp6v1b2
2.03846e-42	0.726496	0.37	0.247	6.58118e-38	Fib_1	Cd164
2.32633e-42	0.282057	0.958	0.932	7.51055e-38	Fib_1	Rpl37a
4.99336e-40	0.771291	0.302	0.19	1.61211e-35	Fib_1	Tor1aip1
2.35172e-39	0.724515	0.374	0.26	7.59252e-35	Fib_1	Phip
5.53653e-39	0.805952	0.261	0.157	1.78747e-34	Fib_1	Ep300
7.97455e-39	0.76384	0.306	0.195	2.57458e-34	Fib_1	Nfkb1
9.24092e-39	0.654359	0.366	0.244	2.98343e-34	Fib_1	Plxdc2
1.34051e-38	0.800264	0.258	0.153	4.32784e-34	Fib_1	Atf7ip
1.92538e-38	0.375352	0.799	0.746	6.21609e-34	Fib_1	Calm1
5.86486e-38	0.741949	0.352	0.245	1.89347e-33	Fib_1	Phf20l1
2.06303e-37	0.739987	0.273	0.167	6.6605e-33	Fib_1	Tab2
2.42228e-37	0.647899	0.376	0.255	7.82034e-33	Fib_1	Nrp1
2.17067e-36	0.392377	0.624	0.49	7.00801e-32	Fib_1	Timp3
3.82958e-36	0.760171	0.303	0.199	1.23638e-31	Fib_1	Pbxip1
8.78443e-36	0.404265	0.682	0.591	2.83605e-31	Fib_1	Pfn1
4.52964e-35	0.715965	0.345	0.223	1.4624e-30	Fib_1	S100a4
9.91915e-35	0.67776	0.344	0.24	3.2024e-30	Fib_1	Spop
1.16239e-34	0.772653	0.259	0.16	3.75279e-30	Fib_1	Git2
1.24087e-34	0.694254	0.341	0.24	4.00615e-30	Fib_1	Tut7
3.84539e-34	0.599957	0.444	0.348	1.24149e-29	Fib_1	Ncor1
2.39994e-33	0.544941	0.544	0.461	7.74822e-29	Fib_1	Ube2d3
1.0023e-32	0.757706	0.311	0.217	3.23591e-28	Fib_1	Stk38
2.03127e-32	0.580163	0.384	0.279	6.55796e-28	Fib_1	Ccnl1
2.58758e-32	0.401305	0.628	0.54	8.354e-28	Fib_1	Arpc2
1.61512e-31	0.607519	0.406	0.301	5.21442e-27	Fib_1	Sh3bgrl
1.74013e-31	0.673449	0.318	0.215	5.61802e-27	Fib_1	Ccnd2
2.69974e-31	0.71026	0.267	0.17	8.71613e-27	Fib_1	Msi2
3.36376e-31	0.567111	0.258	0.152	1.08599e-26	Fib_1	Sod3
2.09795e-30	0.704108	0.294	0.198	6.77324e-26	Fib_1	Klf3
5.78268e-30	0.636666	0.361	0.273	1.86694e-25	Fib_1	Nipbl
2.08483e-29	0.584752	0.326	0.225	6.73087e-25	Fib_1	Serp1
3.04827e-29	0.629066	0.278	0.18	9.84134e-25	Fib_1	Myadm
3.55991e-29	0.576052	0.434	0.344	1.14932e-24	Fib_1	Capza2
3.9642e-29	0.533055	0.407	0.316	1.27984e-24	Fib_1	Rock1
4.26651e-29	0.576798	0.468	0.378	1.37744e-24	Fib_1	Hnrnph1
5.45736e-29	0.71071	0.259	0.169	1.76191e-24	Fib_1	Klf13
1.10188e-28	0.424535	0.601	0.525	3.55743e-24	Fib_1	Pabpc1
1.6163e-28	0.474479	0.519	0.433	5.21822e-24	Fib_1	Pcbp2
3.61501e-28	0.631403	0.368	0.281	1.16711e-23	Fib_1	Xbp1
3.79174e-28	0.573776	0.426	0.341	1.22416e-23	Fib_1	Wnk1
1.01753e-27	0.634782	0.384	0.302	3.28511e-23	Fib_1	Eif4a2
1.19498e-27	0.707412	0.282	0.195	3.85799e-23	Fib_1	Xiap
1.27547e-27	0.50174	0.466	0.379	4.11787e-23	Fib_1	Flna
7.67717e-27	0.676039	0.373	0.291	2.47858e-22	Fib_1	Bmpr2
8.74989e-27	0.617762	0.309	0.213	2.8249e-22	Fib_1	Zyx
1.32555e-26	0.669306	0.282	0.197	4.27954e-22	Fib_1	Nufip2
1.64549e-26	0.662978	0.37	0.291	5.31246e-22	Fib_1	Gls
1.83136e-26	0.603585	0.376	0.289	5.91256e-22	Fib_1	Slc38a2
5.09919e-26	0.626074	0.401	0.324	1.64627e-21	Fib_1	Picalm
7.30084e-26	0.558964	0.458	0.373	2.35707e-21	Fib_1	AC149090.1
1.63409e-25	0.587792	0.315	0.225	5.27564e-21	Fib_1	Pitpna
3.02261e-25	0.582304	0.323	0.232	9.7585e-21	Fib_1	Glud1
3.46692e-25	0.535476	0.351	0.255	1.11929e-20	Fib_1	Aldh2
4.7873e-25	0.615078	0.306	0.219	1.54558e-20	Fib_1	Mapk3
7.85228e-25	0.646103	0.304	0.223	2.53511e-20	Fib_1	Prpf38b
1.73237e-24	0.445601	0.374	0.277	5.59295e-20	Fib_1	Arl6ip1
3.1583e-24	0.569687	0.331	0.245	1.01966e-19	Fib_1	Irf2bp2
3.22752e-24	0.643529	0.251	0.169	1.042e-19	Fib_1	Ptpn1
6.76209e-24	0.650369	0.259	0.18	2.18314e-19	Fib_1	Herc1
6.76256e-24	0.482196	0.326	0.235	2.18329e-19	Fib_1	1810037I17Rik
1.40877e-22	0.629471	0.279	0.202	4.54821e-18	Fib_1	Zbtb7a
2.02617e-22	0.591404	0.262	0.182	6.54149e-18	Fib_1	Atp6ap1
7.9479e-22	0.577756	0.323	0.243	2.56598e-17	Fib_1	Nfkbia
3.29457e-21	0.573984	0.293	0.221	1.06365e-16	Fib_1	Rb1cc1
1.21928e-19	0.643779	0.25	0.182	3.93645e-15	Fib_1	Foxn3
3.4545e-19	0.521378	0.303	0.227	1.11529e-14	Fib_1	Atf4
6.5324e-19	0.520804	0.606	0.577	2.10899e-14	Fib_1	Cd9
1.39159e-18	0.500439	0.387	0.328	4.49276e-14	Fib_1	Bclaf1
7.09774e-18	0.537884	0.322	0.255	2.2915e-13	Fib_1	Shisa5
7.34328e-18	0.334724	0.4	0.314	2.37078e-13	Fib_1	Plpp3
1.06536e-17	0.571748	0.259	0.193	3.4395e-13	Fib_1	Klhl24
1.1239e-17	0.55335	0.266	0.2	3.62851e-13	Fib_1	Larp4b
1.23825e-17	0.529949	0.303	0.229	3.9977e-13	Fib_1	Plin2
1.256e-17	0.465925	0.437	0.378	4.055e-13	Fib_1	Sfpq
1.64119e-17	0.544043	0.314	0.25	5.29858e-13	Fib_1	Wdr26
2.79782e-17	0.425091	0.393	0.311	9.03276e-13	Fib_1	Lbh
4.47848e-17	0.355818	0.574	0.507	1.44588e-12	Fib_1	Marcks
4.93894e-17	0.587528	0.296	0.236	1.59454e-12	Fib_1	Pum2
6.31999e-17	0.321739	0.567	0.513	2.04041e-12	Fib_1	Gnai2
8.2908e-17	0.550925	0.29	0.229	2.67668e-12	Fib_1	Smc6
9.45448e-17	0.420964	0.428	0.364	3.05238e-12	Fib_1	Tmem50a
1.16505e-16	0.505516	0.276	0.205	3.76135e-12	Fib_1	Tgfb1
1.37063e-16	0.473038	0.317	0.247	4.42508e-12	Fib_1	2022-09-09
1.75525e-16	0.557067	0.336	0.275	5.66682e-12	Fib_1	Mat2a
2.28879e-16	0.500318	0.332	0.273	7.38937e-12	Fib_1	Cd2ap
2.58493e-16	0.478529	0.307	0.24	8.34546e-12	Fib_1	Psme1
3.73341e-16	0.585019	0.308	0.25	1.20533e-11	Fib_1	Tnrc6b
9.66233e-16	0.604031	0.251	0.19	3.11948e-11	Fib_1	Cdkn1b
1.30813e-15	0.501075	0.311	0.249	4.22331e-11	Fib_1	Khdrbs1
4.02633e-15	0.36598	0.447	0.386	1.2999e-10	Fib_1	Myh9
4.92522e-15	0.476899	0.354	0.294	1.59011e-10	Fib_1	Tacc1
6.02509e-15	0.506598	0.284	0.225	1.9452e-10	Fib_1	Ccdc88a
9.11215e-15	0.570894	0.28	0.226	2.94186e-10	Fib_1	Celf1
9.36284e-15	0.39479	0.37	0.295	3.02279e-10	Fib_1	Cotl1
2.66421e-14	0.420279	0.263	0.195	8.60141e-10	Fib_1	Arpc4
4.23888e-14	0.424006	0.309	0.247	1.36852e-09	Fib_1	Mtpn
5.53949e-14	0.533497	0.318	0.267	1.78842e-09	Fib_1	Tra2a
4.79501e-13	0.539052	0.279	0.227	1.54807e-08	Fib_1	Grina
4.90718e-13	0.323841	0.438	0.385	1.58428e-08	Fib_1	Nap1l1
4.95276e-13	0.377245	0.341	0.277	1.599e-08	Fib_1	Vamp8
5.7964e-13	0.410629	0.283	0.223	1.87137e-08	Fib_1	Runx1
6.83372e-13	0.426299	0.355	0.307	2.20627e-08	Fib_1	Mycbp2
1.02244e-12	0.45656	0.262	0.207	3.30094e-08	Fib_1	Wdr1
1.98183e-12	0.435219	0.327	0.278	6.39832e-08	Fib_1	Ppp3ca
2.15664e-12	0.486298	0.278	0.223	6.96273e-08	Fib_1	Ctsa
2.57513e-12	0.384049	0.429	0.382	8.31381e-08	Fib_1	Reep5
2.81464e-12	0.487713	0.252	0.2	9.08707e-08	Fib_1	Cpd
4.65764e-12	0.512854	0.253	0.206	1.50372e-07	Fib_1	Smchd1
5.2831e-12	0.536102	0.292	0.248	1.70565e-07	Fib_1	Stat3
6.13252e-12	0.369994	0.475	0.439	1.97988e-07	Fib_1	Lamp2
7.74441e-12	0.465761	0.332	0.284	2.50028e-07	Fib_1	Tkt
9.31093e-12	0.390361	0.308	0.26	3.00603e-07	Fib_1	Pak2
1.16175e-11	0.343859	0.414	0.37	3.75073e-07	Fib_1	Rbm25
1.21099e-11	0.510824	0.315	0.262	3.90967e-07	Fib_1	Pdgfra
1.47655e-11	0.491916	0.277	0.232	4.76706e-07	Fib_1	Itpripl2
2.08244e-11	0.49066	0.283	0.237	6.72315e-07	Fib_1	Ankrd12
2.68037e-11	0.475144	0.318	0.276	8.65357e-07	Fib_1	Pten
5.48836e-11	0.412189	0.351	0.298	1.77192e-06	Fib_1	Nr2f2
7.61624e-11	0.492867	0.261	0.209	2.4589e-06	Fib_1	Cp
1.03872e-10	0.31393	0.336	0.28	3.35352e-06	Fib_1	Anp32a
1.34011e-10	0.507001	0.277	0.238	4.32654e-06	Fib_1	Mier1
1.79182e-10	0.288717	0.427	0.389	5.78488e-06	Fib_1	Tax1bp1
2.58719e-10	0.510446	0.258	0.22	8.35275e-06	Fib_1	Ubn2
2.64308e-10	0.401676	0.386	0.353	8.53319e-06	Fib_1	Ddx17
2.73753e-10	0.398936	0.304	0.254	8.83812e-06	Fib_1	Klf9
4.04806e-10	0.463596	0.305	0.269	1.30692e-05	Fib_1	Usp9x
5.22179e-10	0.345133	0.259	0.209	1.68586e-05	Fib_1	Dnajc8
6.40299e-10	0.307047	0.278	0.237	2.06721e-05	Fib_1	Gm26917
7.0878e-10	0.326741	0.436	0.403	2.2883e-05	Fib_1	Atrx
1.42281e-09	0.289802	0.441	0.409	4.59354e-05	Fib_1	Csde1
1.76488e-09	0.477123	0.258	0.219	5.69793e-05	Fib_1	Colgalt1
2.71302e-09	0.2814	0.448	0.417	8.75898e-05	Fib_1	Eif3a
1.92219e-08	0.442636	0.256	0.22	0.000620579	Fib_1	Pdcd6ip
2.71777e-08	0.314457	0.422	0.394	0.000877433	Fib_1	Snrnp70
3.06455e-08	0.398904	0.332	0.301	0.000989389	Fib_1	Jak1
3.07796e-08	0.462253	0.283	0.253	0.000993719	Fib_1	Ttc14
4.45846e-08	0.390352	0.283	0.251	0.00143941	Fib_1	Ythdc1
8.44758e-08	0.390936	0.295	0.261	0.0027273	Fib_1	Pnrc1
9.95858e-08	0.463972	0.269	0.24	0.00321513	Fib_1	Mkln1
1.13062e-07	0.361979	0.325	0.293	0.0036502	Fib_1	Scp2
1.15126e-07	0.368713	0.37	0.348	0.00371685	Fib_1	Qk
1.17743e-07	0.44995	0.272	0.243	0.00380133	Fib_1	2022-03-07
1.70554e-07	0.264105	0.494	0.482	0.00550632	Fib_1	Hnrnpu
1.87349e-07	0.462645	0.292	0.267	0.00604858	Fib_1	Nsd3
3.45391e-07	0.362584	0.313	0.282	0.011151	Fib_1	Ppp1cb
4.99705e-07	0.359579	0.299	0.272	0.016133	Fib_1	H2afy
5.18356e-07	0.261223	0.29	0.251	0.0167351	Fib_1	Nsa2
8.13171e-07	0.380195	0.333	0.309	0.0262532	Fib_1	Tra2b
1.02795e-06	0.403193	0.271	0.247	0.0331873	Fib_1	Ggnbp2
1.13049e-06	0.367203	0.293	0.26	0.0364979	Fib_1	Nfia
1.14384e-06	0.368051	0.317	0.295	0.0369287	Fib_1	Pbrm1
1.16138e-06	0.339289	0.339	0.316	0.037495	Fib_1	Zfand5
1.36636e-06	0.391573	0.299	0.276	0.0441131	Fib_1	Zmiz1
2.8709e-06	0.316181	0.384	0.369	0.092687	Fib_1	Gdi2
2.97034e-06	0.389941	0.315	0.297	0.0958974	Fib_1	Ash1l
3.40183e-06	0.265777	0.468	0.456	0.109828	Fib_1	Gnb2
4.62051e-06	0.382279	0.284	0.257	0.149173	Fib_1	Scarb2
6.4651e-06	0.329284	0.325	0.3	0.208726	Fib_1	Nfix
6.71377e-06	0.437183	0.259	0.241	0.216754	Fib_1	Crebbp
1.53666e-05	0.324868	0.252	0.224	0.496111	Fib_1	Sypl
2.11888e-05	0.391929	0.28	0.264	0.68408	Fib_1	Ppp1r12a
2.12264e-05	0.313455	0.311	0.294	0.685294	Fib_1	Tmem30a
4.8233e-05	0.389572	0.267	0.25	1	Fib_1	Hnrnpl
7.76425e-05	0.257164	0.346	0.332	1	Fib_1	Chd4
0.00011242	0.38048	0.264	0.25	1	Fib_1	Nr3c1
0.000132488	0.364172	0.27	0.254	1	Fib_1	Zfp207
0.000224477	0.313644	0.268	0.252	1	Fib_1	Rtn3
0.000910799	0.390093	0.258	0.25	1	Fib_1	Nfat5
0.0013035	0.279736	0.258	0.24	1	Fib_1	Atp1b3
0.00152701	0.313957	0.301	0.297	1	Fib_1	Ube2d2a
0.00190678	0.327046	0.25	0.238	1	Fib_1	Man2a1
0.0040568	0.320736	0.308	0.312	1	Fib_1	Hectd1
0.00502866	0.333762	0.251	0.245	1	Fib_1	Axl
0.00566607	0.36096	0.269	0.269	1	Fib_1	Akap9
0.0064505	0.262045	0.333	0.331	1	Fib_1	Pnisr
0.00662908	0.341257	0.26	0.259	1	Fib_1	Arhgap5

## Sheet: prol.1
p_val	avg_log2FC	pct.1	pct.2	p_val_adj	cluster	gene
0	2.44955	0.998	0.493	0	Fib_2	Dct
0	2.34772	0.586	0.203	0	Fib_2	Syt4
0	1.87193	1	0.933	0	Fib_2	AY036118
0	1.71477	0.876	0.623	0	Fib_2	Gapdh
0	1.55348	0.737	0.492	0	Fib_2	Mif
0	1.44547	0.951	0.825	0	Fib_2	Ppia
0	1.39683	0.886	0.656	0	Fib_2	Cd63
0	1.35618	0.936	0.813	0	Fib_2	Rpl32
0	1.32857	0.889	0.737	0	Fib_2	Rpl15
0	1.32032	0.977	0.703	0	Fib_2	Lgals1
0	1.30629	0.882	0.738	0	Fib_2	Rps18
0	1.29576	0.94	0.789	0	Fib_2	Rps2
0	1.28465	0.924	0.828	0	Fib_2	Tmsb10
0	1.25248	0.93	0.854	0	Fib_2	Rpl39
0	1.24324	0.92	0.823	0	Fib_2	Rps15a
0	1.21979	0.999	0.979	0	Fib_2	Tpt1
0	1.20796	0.863	0.757	0	Fib_2	Rpl12
0	1.2079	0.969	0.856	0	Fib_2	Vim
0	1.19754	0.886	0.78	0	Fib_2	Rps3
0	1.19502	0.905	0.825	0	Fib_2	Rpl34
0	1.15926	0.89	0.794	0	Fib_2	Rps7
0	1.14337	0.92	0.827	0	Fib_2	Rpl28
0	1.14291	0.875	0.77	0	Fib_2	Rpl10
0	1.12619	0.924	0.849	0	Fib_2	Rpl6
0	1.08484	0.908	0.813	0	Fib_2	Rplp0
0	1.06503	0.934	0.874	0	Fib_2	Rpl19
0	1.04164	0.962	0.91	0	Fib_2	Rpl23
0	1.02315	0.988	0.963	0	Fib_2	Rpl41
0	0.981514	0.962	0.939	0	Fib_2	Rps24
0	0.962704	0.964	0.913	0	Fib_2	Rpl13
0	0.959301	0.959	0.933	0	Fib_2	Rps12
0	0.948552	0.924	0.879	0	Fib_2	Rps20
0	0.870587	0.968	0.866	0	Fib_2	S100a6
0	0.827849	0.98	0.965	0	Fib_2	Eef1a1
0	0.708902	0.864	0.369	0	Fib_2	Spp1
0	0.638791	0.999	0.993	0	Fib_2	Tmsb4x
3.19385e-303	0.972157	0.918	0.873	1.03114e-298	Fib_2	Rps23
3.39339e-297	1.07197	0.876	0.821	1.09556e-292	Fib_2	Rpl26
3.15009e-296	1.14389	0.852	0.797	1.01701e-291	Fib_2	Rpl24
1.15264e-294	1.46281	0.718	0.507	3.72131e-290	Fib_2	Mt1
1.49249e-294	1.01295	0.897	0.845	4.8185e-290	Fib_2	Rps10
9.20505e-290	0.969111	0.901	0.843	2.97185e-285	Fib_2	Rps19
2.60218e-287	0.924943	0.934	0.908	8.40114e-283	Fib_2	Rps3a1
4.32821e-286	1.27306	0.789	0.708	1.39736e-281	Fib_2	Rps17
2.11533e-273	0.961945	0.902	0.881	6.82934e-269	Fib_2	Rps26
1.20113e-270	1.03766	0.833	0.774	3.87784e-266	Fib_2	Rpl3
2.54274e-270	0.892639	0.926	0.922	8.20923e-266	Fib_2	Rps27a
4.67852e-269	0.704259	0.978	0.967	1.51046e-264	Fib_2	Rplp1
2.32799e-267	1.06712	0.841	0.789	7.5159e-263	Fib_2	Rpl9
1.11736e-265	0.991961	0.853	0.811	3.60741e-261	Fib_2	Rps13
2.29008e-256	1.34243	0.706	0.542	7.39354e-252	Fib_2	Ppib
4.2983e-254	1.03636	0.834	0.783	1.3877e-249	Fib_2	Rpl36
1.42887e-253	1.17691	0.784	0.707	4.61311e-249	Fib_2	Rpl14
6.20288e-252	0.989944	0.859	0.809	2.0026e-247	Fib_2	Rpl21
9.88242e-252	0.88551	0.901	0.848	3.19054e-247	Fib_2	Rps4x
2.56037e-249	1.19799	0.778	0.715	8.26616e-245	Fib_2	Rpl35
2.9122e-249	1.88221	0.543	0.293	9.40203e-245	Fib_2	Gstp1
3.30202e-248	0.88981	0.907	0.908	1.06606e-243	Fib_2	Ptma
6.22973e-245	1.33419	0.726	0.614	2.01127e-240	Fib_2	Cox8a
2.40817e-244	1.06607	0.803	0.764	7.77477e-240	Fib_2	Hspa8
4.65127e-239	0.802453	0.916	0.91	1.50166e-234	Fib_2	Rps16
1.46673e-238	0.928773	0.876	0.859	4.73533e-234	Fib_2	Rpl17
2.13244e-236	1.2359	0.734	0.607	6.88458e-232	Fib_2	Nme2
4.55935e-236	0.989333	0.851	0.821	1.47199e-231	Fib_2	Rps11
4.86029e-234	0.915898	0.85	0.773	1.56914e-229	Fib_2	Ubb
8.29021e-233	0.87081	0.904	0.896	2.67649e-228	Fib_2	Rpl37
4.77918e-232	1.09996	0.79	0.744	1.54296e-227	Fib_2	Ctsb
2.01421e-228	0.577782	0.955	0.752	6.50287e-224	Fib_2	Sparc
9.90869e-226	1.32295	0.698	0.567	3.19902e-221	Fib_2	Tuba1a
2.46699e-225	0.984513	0.818	0.791	7.96468e-221	Fib_2	Rpl5
6.41981e-222	0.815669	0.895	0.892	2.07264e-217	Fib_2	Rpl27a
9.9931e-219	0.862292	0.872	0.871	3.22627e-214	Fib_2	Rpl30
7.51056e-218	0.739448	0.925	0.909	2.42478e-213	Fib_2	Rpsa
2.34704e-212	1.12157	0.738	0.644	7.57741e-208	Fib_2	Rpl29
6.28854e-209	0.852116	0.871	0.817	2.03026e-204	Fib_2	Rpl11
2.74468e-208	1.58925	0.582	0.386	8.8612e-204	Fib_2	Ckb
1.76215e-207	1.07714	0.64	0.396	5.68911e-203	Fib_2	Timp1
7.07486e-207	1.22572	0.51	0.239	2.28412e-202	Fib_2	Apod
2.40319e-202	1.44769	0.597	0.405	7.7587e-198	Fib_2	Eno1
3.25764e-199	0.987976	0.8	0.788	1.05173e-194	Fib_2	Rpl23a
2.09746e-197	1.3248	0.655	0.555	6.77166e-193	Fib_2	Atp5b
8.89379e-197	1.13009	0.72	0.669	2.87136e-192	Fib_2	Naca
2.12347e-183	1.24344	0.667	0.569	6.85564e-179	Fib_2	Aldoa
6.38473e-182	1.03167	0.736	0.694	2.06131e-177	Fib_2	Rpl7a
9.75107e-182	0.636507	0.952	0.96	3.14813e-177	Fib_2	Rps8
1.35426e-179	0.959978	0.776	0.743	4.37224e-175	Fib_2	Rpl10a
1.0959e-178	1.28511	0.67	0.584	3.53812e-174	Fib_2	H2afz
2.91109e-178	1.46114	0.581	0.422	9.39846e-174	Fib_2	Pgk1
3.34987e-176	1.59104	0.505	0.294	1.08151e-171	Fib_2	Gpnmb
1.36871e-175	0.92036	0.784	0.775	4.41888e-171	Fib_2	Gnas
2.16384e-173	0.95132	0.78	0.782	6.98594e-169	Fib_2	Rps25
1.01088e-172	1.09268	0.715	0.674	3.26364e-168	Fib_2	Prdx1
4.96602e-172	0.99965	0.747	0.737	1.60328e-167	Fib_2	Rpl27
3.93451e-171	0.694656	0.905	0.898	1.27026e-166	Fib_2	Rps14
6.09151e-170	0.77393	0.845	0.813	1.96665e-165	Fib_2	Rps5
7.07176e-170	0.697492	0.911	0.912	2.28312e-165	Fib_2	Rpl35a
2.4684e-168	0.739403	0.861	0.882	7.96922e-164	Fib_2	Rpl13a
4.39626e-168	0.859651	0.802	0.804	1.41933e-163	Fib_2	Rack1
2.21127e-167	0.77127	0.867	0.853	7.1391e-163	Fib_2	Rpl18a
3.90131e-165	0.977978	0.731	0.708	1.25954e-160	Fib_2	Rps6
2.39732e-162	1.1451	0.68	0.655	7.73975e-158	Fib_2	Cox7c
1.45665e-161	1.33413	0.595	0.461	4.70279e-157	Fib_2	Tm4sf1
2.44629e-160	0.606864	0.835	0.631	7.89784e-156	Fib_2	Igfbp7
3.74771e-157	0.631694	0.942	0.952	1.20995e-152	Fib_2	Rps29
1.9666e-156	0.648795	0.894	0.901	6.34917e-152	Fib_2	Actg1
5.70691e-154	0.754458	0.825	0.836	1.84248e-149	Fib_2	Rpl7
5.2452e-153	0.742303	0.845	0.841	1.69341e-148	Fib_2	Rpl8
1.85496e-152	1.02434	0.693	0.663	5.98875e-148	Fib_2	Rpl36a
9.35595e-149	1.38671	0.558	0.397	3.02057e-144	Fib_2	Chchd10
3.09191e-144	0.675561	0.869	0.904	9.98224e-140	Fib_2	Rplp2
9.51434e-140	0.867745	0.738	0.757	3.07171e-135	Fib_2	H3f3a
6.69774e-139	1.11053	0.636	0.58	2.16237e-134	Fib_2	Bsg
1.09808e-137	1.34045	0.593	0.522	3.54516e-133	Fib_2	Cox7a2
5.77294e-136	0.922578	0.667	0.568	1.86379e-131	Fib_2	Serpinh1
6.0357e-135	0.677769	0.867	0.891	1.94863e-130	Fib_2	Rpl38
6.65532e-133	0.657874	0.879	0.895	2.14867e-128	Fib_2	Rps28
2.66048e-131	0.948002	0.693	0.699	8.58937e-127	Fib_2	Ybx1
2.94629e-131	1.67699	0.286	0.102	9.5121e-127	Fib_2	Car6
8.75801e-129	0.304949	0.989	0.975	2.82752e-124	Fib_2	Fth1
1.84114e-127	1.00608	0.64	0.557	5.94412e-123	Fib_2	Pkm
3.4889e-126	0.746856	0.823	0.843	1.12639e-121	Fib_2	Hsp90ab1
3.91363e-126	1.57838	0.371	0.185	1.26351e-121	Fib_2	Syngr1
8.43369e-124	0.87353	0.736	0.737	2.72282e-119	Fib_2	Cox4i1
7.13166e-122	0.888131	0.725	0.743	2.30246e-117	Fib_2	Rpl22
1.40804e-121	1.11639	0.635	0.611	4.54587e-117	Fib_2	Cox6c
5.20862e-117	1.19982	0.571	0.492	1.6816e-112	Fib_2	Atp1a1
2.79338e-116	0.583896	0.894	0.924	9.01842e-112	Fib_2	Rps21
2.85995e-115	1.07221	0.638	0.623	9.23333e-111	Fib_2	Atp5e
1.02674e-113	0.908817	0.691	0.706	3.31483e-109	Fib_2	Chchd2
2.13494e-113	0.866041	0.717	0.728	6.89267e-109	Fib_2	Serf2
1.09828e-112	1.04551	0.392	0.201	3.54579e-108	Fib_2	Ccl2
1.44748e-112	1.38325	0.501	0.4	4.67321e-108	Fib_2	Ran
6.17526e-112	1.01687	0.625	0.608	1.99368e-107	Fib_2	Rpl31
6.74735e-111	1.22571	0.559	0.496	2.17838e-106	Fib_2	Slc25a4
5.76394e-109	1.09974	0.564	0.484	1.86089e-104	Fib_2	Ldha
1.91471e-105	1.07083	0.619	0.614	6.18165e-101	Fib_2	Uqcrh
4.13168e-105	0.842813	0.656	0.607	1.33391e-100	Fib_2	Cd81
1.72151e-102	1.20751	0.534	0.452	5.55791e-98	Fib_2	Tpi1
1.15757e-101	0.676809	0.782	0.805	3.73722e-97	Fib_2	Rpl18
1.20071e-101	0.508062	0.887	0.901	3.87648e-97	Fib_2	Ftl1
2.58565e-101	0.940106	0.633	0.623	8.34779e-97	Fib_2	Eef1b2
4.74957e-100	0.601909	0.833	0.869	1.5334e-95	Fib_2	Rps15
3.15077e-99	1.2569	0.552	0.509	1.01723e-94	Fib_2	Ndufa4
7.26657e-99	1.11398	0.571	0.527	2.34601e-94	Fib_2	Dbi
1.03485e-98	1.09562	0.581	0.556	3.34101e-94	Fib_2	Cox6b1
1.55965e-96	0.516692	0.906	0.941	5.03533e-92	Fib_2	Fau
4.98303e-96	1.03942	0.588	0.536	1.60877e-91	Fib_2	Lgals3
1.43625e-94	1.26722	0.528	0.466	4.63692e-90	Fib_2	Uqcrq
8.13144e-93	1.06208	0.555	0.5	2.62523e-88	Fib_2	Tubb5
1.72341e-92	0.95524	0.631	0.641	5.56403e-88	Fib_2	Npm1
1.2397e-89	0.462587	0.911	0.953	4.00237e-85	Fib_2	Rpl37a
1.98218e-89	1.26224	0.392	0.242	6.39948e-85	Fib_2	Ptgds
9.01062e-87	0.946656	0.644	0.668	2.90908e-82	Fib_2	Hmgb1
1.41106e-86	1.14796	0.501	0.422	4.5556e-82	Fib_2	Pgam1
6.4686e-84	0.773019	0.671	0.713	2.08839e-79	Fib_2	Oaz1
2.23706e-83	1.17397	0.424	0.302	7.22234e-79	Fib_2	Fabp5
4.01349e-83	1.19868	0.507	0.451	1.29576e-78	Fib_2	Rps27l
9.59058e-82	1.04045	0.549	0.523	3.09632e-77	Fib_2	Hint1
7.31688e-81	1.3078	0.364	0.22	2.36225e-76	Fib_2	Ctla2a
4.81387e-79	1.21017	0.489	0.431	1.55416e-74	Fib_2	Cox5b
6.61894e-77	0.737718	0.505	0.353	2.13692e-72	Fib_2	Lum
2.58497e-76	0.981656	0.547	0.531	8.34559e-72	Fib_2	Btf3
1.22909e-75	0.762262	0.403	0.253	3.96812e-71	Fib_2	Igfbp3
5.00826e-75	0.831339	0.583	0.545	1.61692e-70	Fib_2	S100a10
6.99003e-75	1.16091	0.513	0.486	2.25673e-70	Fib_2	Atp5j
2.19097e-74	1.30059	0.363	0.24	7.07354e-70	Fib_2	Stmn1
2.18051e-71	1.36805	0.364	0.252	7.03977e-67	Fib_2	Cycs
4.51293e-68	0.464117	0.758	0.76	1.457e-63	Fib_2	Ifitm3
4.01467e-65	1.24276	0.264	0.141	1.29614e-60	Fib_2	Pmel
6.06079e-65	1.26025	0.422	0.336	1.95673e-60	Fib_2	Gng11
1.91056e-64	1.12309	0.477	0.436	6.16823e-60	Fib_2	Slc25a5
3.69215e-64	1.09998	0.515	0.504	1.19201e-59	Fib_2	Sec61g
7.74525e-64	1.21666	0.459	0.41	2.50055e-59	Fib_2	Atp5md
5.76393e-61	1.19916	0.472	0.442	1.86089e-56	Fib_2	Uqcrb
9.76895e-61	0.426181	0.877	0.925	3.15391e-56	Fib_2	Rps9
3.8857e-60	1.11344	0.491	0.475	1.2545e-55	Fib_2	Atp5j2
5.36532e-60	1.08744	0.515	0.514	1.73219e-55	Fib_2	Elob
1.9067e-58	1.01396	0.494	0.47	6.15579e-54	Fib_2	Pdia6
4.34025e-57	0.734323	0.583	0.586	1.40125e-52	Fib_2	Ctsl
7.33366e-57	1.0147	0.475	0.437	2.36767e-52	Fib_2	Atp5d
8.27135e-57	0.990461	0.553	0.589	2.6704e-52	Fib_2	Rpl36al
1.24944e-56	0.957228	0.521	0.528	4.03383e-52	Fib_2	Eif5a
4.75203e-56	0.815314	0.596	0.641	1.53419e-51	Fib_2	Calr
5.19414e-56	1.15146	0.44	0.395	1.67693e-51	Fib_2	Atp5g3
4.49939e-54	1.29382	0.3	0.201	1.45263e-49	Fib_2	Scn1b
1.19276e-53	1.27895	0.437	0.397	3.85083e-49	Fib_2	Cox7b
2.99337e-53	1.15655	0.443	0.405	9.66411e-49	Fib_2	Atp5o
3.31007e-52	1.21111	0.36	0.277	1.06866e-47	Fib_2	Cpe
5.43584e-52	1.16616	0.452	0.426	1.75496e-47	Fib_2	Uqcr10
2.26282e-51	1.07852	0.456	0.44	7.30552e-47	Fib_2	Atp5f1
5.02581e-51	0.412014	0.784	0.859	1.62258e-46	Fib_2	Myl6
1.52399e-49	1.06942	0.498	0.511	4.92021e-45	Fib_2	Rpl22l1
2.66902e-49	1.05277	0.467	0.453	8.61693e-45	Fib_2	Prdx2
2.45184e-48	1.05431	0.429	0.386	7.91575e-44	Fib_2	Ppp1r14b
2.86096e-48	1.08263	0.447	0.419	9.23662e-44	Fib_2	Atp5mpl
1.24543e-47	0.506109	0.745	0.815	4.02086e-43	Fib_2	Rps27
4.12507e-46	1.06041	0.467	0.459	1.33178e-41	Fib_2	Cox5a
1.73846e-44	0.874494	0.482	0.451	5.61263e-40	Fib_2	Rbp1
2.24613e-44	1.22138	0.278	0.189	7.25162e-40	Fib_2	Plpp1
1.17595e-43	0.804333	0.549	0.605	3.79656e-39	Fib_2	Rpl4
1.64605e-43	0.802336	0.551	0.597	5.31427e-39	Fib_2	Txn1
8.03435e-41	1.10565	0.424	0.395	2.59389e-36	Fib_2	Atp5g1
8.76578e-41	1.11734	0.392	0.352	2.83003e-36	Fib_2	Atp5c1
1.84649e-40	1.07202	0.412	0.387	5.9614e-36	Fib_2	Vdac2
1.00909e-37	1.09978	0.351	0.298	3.25786e-33	Fib_2	Uba52
2.6472e-37	0.89208	0.493	0.525	8.54647e-33	Fib_2	Atp6v0c
3.1535e-37	0.495567	0.694	0.795	1.01811e-32	Fib_2	Calm1
1.26498e-35	1.30403	0.295	0.225	4.08399e-31	Fib_2	Ccnd1
1.77947e-34	0.894514	0.494	0.534	5.74503e-30	Fib_2	Gng5
3.67851e-34	1.08998	0.278	0.202	1.18761e-29	Fib_2	Fabp4
7.5354e-34	0.375596	0.756	0.853	2.4328e-29	Fib_2	Eif1
6.44338e-33	0.747632	0.543	0.632	2.08025e-28	Fib_2	Arpc1b
9.56155e-33	0.986373	0.455	0.483	3.08695e-28	Fib_2	Arpc3
2.49946e-32	0.79707	0.531	0.602	8.06952e-28	Fib_2	Atp5l
5.3038e-31	0.772403	0.503	0.573	1.71233e-26	Fib_2	Eif4a1
8.07303e-31	1.17561	0.321	0.275	2.60638e-26	Fib_2	Uqcc2
1.91824e-30	0.515933	0.627	0.7	6.19305e-26	Fib_2	S100a11
2.49721e-30	1.17391	0.256	0.191	8.06225e-26	Fib_2	Erh
4.83908e-30	0.972155	0.43	0.441	1.5623e-25	Fib_2	Uqcr11
1.19431e-29	0.787968	0.509	0.56	3.85581e-25	Fib_2	Dynll1
1.34875e-29	0.792644	0.468	0.494	4.35443e-25	Fib_2	Anxa1
1.37312e-29	1.0533	0.373	0.354	4.43311e-25	Fib_2	Ube2s
1.67775e-29	1.07938	0.381	0.363	5.41661e-25	Fib_2	Hspe1
5.51359e-29	0.496647	0.545	0.518	1.78006e-24	Fib_2	Sparcl1
9.49374e-29	0.282261	0.125	0.258	3.06505e-24	Fib_2	Cttn
5.24908e-28	0.79108	0.486	0.54	1.69467e-23	Fib_2	Atp5h
2.41855e-27	0.671896	0.325	0.254	7.8083e-23	Fib_2	Ccl11
5.5279e-27	0.914973	0.427	0.446	1.78468e-22	Fib_2	Cox6a1
7.4516e-27	0.636756	0.336	0.266	2.40575e-22	Fib_2	Postn
1.6768e-26	0.98409	0.411	0.429	5.41356e-22	Fib_2	Micos10
1.26243e-25	0.953923	0.383	0.379	4.07575e-21	Fib_2	Rhoc
2.92811e-25	0.310252	0.159	0.303	9.45341e-21	Fib_2	Nars
4.88528e-25	0.262504	0.149	0.286	1.57721e-20	Fib_2	Pros1
1.0085e-24	1.00523	0.429	0.46	3.25596e-20	Fib_2	Atpif1
1.05437e-24	0.275413	0.13	0.255	3.40402e-20	Fib_2	Rnf10
2.62868e-24	0.252702	0.156	0.295	8.48668e-20	Fib_2	Wwtr1
4.69619e-24	0.958955	0.361	0.344	1.51617e-19	Fib_2	Esd
9.44681e-24	1.02803	0.335	0.311	3.0499e-19	Fib_2	Higd1a
4.27207e-23	0.872441	0.435	0.475	1.37924e-18	Fib_2	Selenof
8.26454e-23	1.05818	0.286	0.246	2.66821e-18	Fib_2	Mpzl1
1.23907e-22	0.2505	0.142	0.265	4.00033e-18	Fib_2	Sf3b6
1.25408e-22	0.903381	0.428	0.456	4.04881e-18	Fib_2	Sec61b
1.46739e-22	0.265923	0.152	0.283	4.73747e-18	Fib_2	Trir
1.56724e-22	0.947708	0.4	0.417	5.05984e-18	Fib_2	Atox1
1.65715e-22	0.250781	0.186	0.334	5.35011e-18	Fib_2	Cyb5r3
1.91424e-22	0.623694	0.526	0.597	6.18012e-18	Fib_2	Gm10076
2.20272e-22	1.05057	0.345	0.333	7.11147e-18	Fib_2	Mdh2
1.5947e-21	0.279188	0.187	0.337	5.14849e-17	Fib_2	Ube2i
2.18257e-21	0.821365	0.456	0.516	7.04643e-17	Fib_2	Eef1g
2.58389e-21	0.30676	0.166	0.302	8.34209e-17	Fib_2	1110004F10Rik
2.95319e-21	0.290193	0.142	0.262	9.53437e-17	Fib_2	Ptov1
5.86968e-21	0.305133	0.146	0.27	1.89503e-16	Fib_2	Nckap1
9.02731e-21	0.425796	0.551	0.602	2.91447e-16	Fib_2	Cd9
6.21252e-20	0.261819	0.159	0.286	2.00571e-15	Fib_2	Fuca1
7.15509e-20	0.735223	0.481	0.557	2.31002e-15	Fib_2	Ctsz
7.52108e-20	0.361313	0.148	0.271	2.42818e-15	Fib_2	Eny2
9.79638e-20	0.88856	0.263	0.216	3.16276e-15	Fib_2	Mt2
1.20133e-19	0.503577	0.56	0.642	3.8785e-15	Fib_2	Pfn1
1.70486e-19	0.620752	0.523	0.615	5.50414e-15	Fib_2	Anxa5
2.34149e-19	0.304943	0.199	0.349	7.55951e-15	Fib_2	Paip2
2.38191e-19	0.901345	0.383	0.396	7.69001e-15	Fib_2	Ssr4
3.65691e-19	0.50797	0.56	0.663	1.18063e-14	Fib_2	Cfl1
6.36837e-19	0.30603	0.155	0.277	2.05603e-14	Fib_2	Psmd2
1.12505e-18	0.411689	0.139	0.251	3.63221e-14	Fib_2	Sugt1
1.24067e-18	0.795243	0.44	0.5	4.00549e-14	Fib_2	Rbm3
1.52342e-18	1.02688	0.358	0.366	4.91836e-14	Fib_2	Tceal9
2.28991e-18	0.434363	0.185	0.327	7.39299e-14	Fib_2	Psmd7
2.42161e-18	0.354484	0.223	0.386	7.81816e-14	Fib_2	Cbx3
2.78924e-18	0.575181	0.571	0.65	9.00506e-14	Fib_2	Ifitm2
2.83833e-18	0.345948	0.2	0.347	9.16355e-14	Fib_2	Spcs2
4.21286e-18	0.985045	0.338	0.331	1.36012e-13	Fib_2	Nme1
4.9329e-18	0.275124	0.151	0.267	1.59259e-13	Fib_2	Rsu1
7.58752e-18	0.322636	0.186	0.325	2.44963e-13	Fib_2	Nono
1.05988e-17	0.333125	0.156	0.275	3.42181e-13	Fib_2	Gng12
1.459e-17	0.298531	0.156	0.274	4.7104e-13	Fib_2	Dctn2
1.45977e-17	0.833612	0.422	0.465	4.71286e-13	Fib_2	Ndufa13
1.76332e-17	0.304622	0.149	0.262	5.69287e-13	Fib_2	Dpm3
1.85122e-17	1.02021	0.32	0.308	5.97667e-13	Fib_2	Ndufb5
1.9239e-17	0.285392	0.213	0.365	6.2113e-13	Fib_2	Calm3
2.37363e-17	0.288655	0.153	0.268	7.66326e-13	Fib_2	G3bp1
3.31537e-17	0.321856	0.213	0.368	1.07037e-12	Fib_2	Morf4l2
4.3819e-17	0.288505	0.145	0.253	1.4147e-12	Fib_2	Slc39a1
8.19119e-17	0.330368	0.15	0.263	2.64453e-12	Fib_2	Atxn10
1.15585e-16	0.392192	0.178	0.307	3.73166e-12	Fib_2	Copb2
1.28699e-16	0.67429	0.49	0.597	4.15505e-12	Fib_2	Slc25a3
1.86967e-16	0.864664	0.417	0.476	6.03622e-12	Fib_2	Pebp1
2.12618e-16	0.706016	0.453	0.5	6.86436e-12	Fib_2	Fxyd5
2.89141e-16	0.863944	0.414	0.46	9.33493e-12	Fib_2	Ndufa2
4.21681e-16	0.389449	0.204	0.346	1.3614e-11	Fib_2	Chmp2a
4.22771e-16	0.678013	0.469	0.531	1.36492e-11	Fib_2	Gpx4
6.15675e-16	0.314685	0.197	0.333	1.98771e-11	Fib_2	Cyb5a
6.39136e-16	0.360021	0.162	0.278	2.06345e-11	Fib_2	Hspa4
7.4538e-16	0.39753	0.205	0.349	2.40646e-11	Fib_2	Tmem167
9.09517e-16	0.264577	0.187	0.314	2.93638e-11	Fib_2	Itm2c
9.54562e-16	0.337803	0.147	0.253	3.0818e-11	Fib_2	Cox14
9.70638e-16	0.773024	0.445	0.515	3.13371e-11	Fib_2	Clic1
1.1517e-15	0.315102	0.179	0.302	3.71826e-11	Fib_2	Chmp4b
1.67381e-15	0.404437	0.172	0.294	5.4039e-11	Fib_2	Tbrg1
1.78357e-15	0.33734	0.147	0.254	5.75826e-11	Fib_2	Hif1a
2.09524e-15	0.381065	0.166	0.284	6.76449e-11	Fib_2	Psenen
2.85621e-15	0.393525	0.215	0.362	9.22128e-11	Fib_2	Hnrnpc
3.14768e-15	0.455386	0.214	0.362	1.01623e-10	Fib_2	Metap2
4.49459e-15	0.909636	0.32	0.319	1.45108e-10	Fib_2	Manf
6.32808e-15	0.953997	0.291	0.276	2.04302e-10	Fib_2	Litaf
6.95648e-15	0.692711	0.473	0.574	2.2459e-10	Fib_2	Ywhae
8.43523e-15	0.251531	0.305	0.506	2.72331e-10	Fib_2	Sh3glb1
9.15777e-15	0.594613	0.509	0.607	2.95659e-10	Fib_2	Pdia3
1.4611e-14	0.303334	0.164	0.275	4.71715e-10	Fib_2	Sod2
4.10934e-14	0.32554	0.197	0.324	1.3267e-09	Fib_2	Ywhah
6.62994e-14	0.259308	0.292	0.484	2.14047e-09	Fib_2	Hnrnpa0
7.32105e-14	0.348591	0.18	0.3	2.3636e-09	Fib_2	Cfl2
8.51867e-14	0.354113	0.193	0.321	2.75025e-09	Fib_2	Srp14
1.37469e-13	0.345634	0.173	0.287	4.43818e-09	Fib_2	Ap2m1
2.18145e-13	0.323658	0.241	0.392	7.04283e-09	Fib_2	Ptges3
2.70946e-13	0.319565	0.199	0.324	8.7475e-09	Fib_2	Actn4
2.907e-13	0.998693	0.257	0.236	9.38527e-09	Fib_2	Ndufb6
3.30121e-13	0.395134	0.197	0.323	1.0658e-08	Fib_2	Srp9
3.56735e-13	0.815578	0.407	0.459	1.15172e-08	Fib_2	Atp5g2
4.75507e-13	0.694645	0.482	0.585	1.53518e-08	Fib_2	Sem1
4.8904e-13	0.359762	0.235	0.387	1.57887e-08	Fib_2	Scand1
5.04866e-13	0.410586	0.197	0.325	1.62996e-08	Fib_2	Maged1
6.09012e-13	0.992394	0.299	0.297	1.9662e-08	Fib_2	Snrpf
7.45025e-13	0.409295	0.221	0.361	2.40531e-08	Fib_2	Tmem234
9.1618e-13	1.13194	0.278	0.267	2.95789e-08	Fib_2	Fkbp3
2.11534e-12	0.460172	0.171	0.28	6.82938e-08	Fib_2	Snu13
2.14307e-12	0.274217	0.258	0.413	6.9189e-08	Fib_2	Cox7a2l
2.20879e-12	0.341573	0.17	0.277	7.13109e-08	Fib_2	Mcrip1
2.20964e-12	0.826883	0.364	0.388	7.13383e-08	Fib_2	Scd2
3.36219e-12	0.878584	0.354	0.382	1.08548e-07	Fib_2	Psmb1
3.39803e-12	0.376153	0.226	0.367	1.09705e-07	Fib_2	Atp6v1f
4.23104e-12	0.879997	0.358	0.387	1.36599e-07	Fib_2	Atp6v1e1
5.7269e-12	0.453326	0.173	0.281	1.84893e-07	Fib_2	Ier3ip1
6.41165e-12	0.72542	0.474	0.589	2.07e-07	Fib_2	Serbp1
7.70012e-12	0.371384	0.188	0.303	2.48598e-07	Fib_2	Pakap.1
8.40757e-12	0.334751	0.156	0.253	2.71439e-07	Fib_2	Lman2
1.40372e-11	0.286379	0.215	0.337	4.5319e-07	Fib_2	Anp32a
1.61984e-11	0.516097	0.239	0.389	5.22964e-07	Fib_2	St13
1.63042e-11	0.401329	0.176	0.285	5.2638e-07	Fib_2	Cope
1.73548e-11	0.323559	0.233	0.374	5.60299e-07	Fib_2	Rap1a
2.00228e-11	0.631106	0.457	0.529	6.46435e-07	Fib_2	Emp3
2.30143e-11	0.371988	0.154	0.25	7.43017e-07	Fib_2	Ergic3
2.48243e-11	0.364063	0.22	0.353	8.01452e-07	Fib_2	Vapa
3.22972e-11	0.814161	0.384	0.429	1.04272e-06	Fib_2	Atp5k
3.25034e-11	0.356488	0.157	0.253	1.04937e-06	Fib_2	Ddost
3.34133e-11	0.450242	0.219	0.353	1.07875e-06	Fib_2	Eid1
4.99647e-11	0.378785	0.219	0.351	1.61311e-06	Fib_2	Eif4h
7.17668e-11	0.490523	0.198	0.318	2.31699e-06	Fib_2	Psmd4
8.42061e-11	0.404922	0.173	0.274	2.71859e-06	Fib_2	Lrrfip1
8.43588e-11	0.388795	0.172	0.272	2.72352e-06	Fib_2	Ndufs7
1.11971e-10	1.04612	0.323	0.345	3.61497e-06	Fib_2	Ndufc1
1.68369e-10	0.506666	0.199	0.317	5.4358e-06	Fib_2	Ubxn1
2.47997e-10	0.918481	0.271	0.267	8.00658e-06	Fib_2	Prdx4
2.76338e-10	0.407858	0.164	0.259	8.92158e-06	Fib_2	Mlf2
4.31481e-10	0.515431	0.17	0.27	1.39303e-05	Fib_2	Sec11a
5.07947e-10	0.414924	0.168	0.264	1.63991e-05	Fib_2	Ssu72
5.99829e-10	1.03291	0.279	0.282	1.93655e-05	Fib_2	Ndufa12
6.72001e-10	0.344837	0.194	0.3	2.16955e-05	Fib_2	Brk1
7.48785e-10	0.440691	0.16	0.253	2.41745e-05	Fib_2	U2af1
9.97696e-10	0.957398	0.25	0.241	3.22106e-05	Fib_2	Fam162a
1.25306e-09	0.41757	0.17	0.266	4.04552e-05	Fib_2	Emc7
1.4151e-09	0.30456	0.295	0.465	4.56864e-05	Fib_2	Arhgdia
2.46831e-09	1.03565	0.295	0.31	7.96893e-05	Fib_2	Ranbp1
2.51001e-09	0.528206	0.164	0.256	8.10358e-05	Fib_2	Thoc7
2.71981e-09	0.288901	0.729	0.862	8.78092e-05	Fib_2	H3f3b
3.95733e-09	0.435632	0.297	0.475	0.000127762	Fib_2	Eif3c
4.11723e-09	0.849665	0.314	0.332	0.000132925	Fib_2	Ndufb8
4.38118e-09	0.418976	0.183	0.283	0.000141446	Fib_2	Eif4ebp1
6.95617e-09	0.57529	0.459	0.55	0.00022458	Fib_2	Tagln2
1.30493e-08	0.387296	0.205	0.313	0.000421297	Fib_2	Eif3e
1.35706e-08	0.743356	0.356	0.402	0.000438128	Fib_2	Tle5
2.27399e-08	0.330732	0.28	0.43	0.000734156	Fib_2	Sdcbp
2.91869e-08	0.47694	0.172	0.263	0.000942299	Fib_2	Mpc2
3.03944e-08	0.416891	0.174	0.265	0.000981282	Fib_2	Phlda3
3.8749e-08	0.359301	0.189	0.285	0.00125101	Fib_2	Lamtor4
4.59254e-08	0.430996	0.189	0.287	0.0014827	Fib_2	Hspa9
4.87706e-08	0.400026	0.166	0.253	0.00157456	Fib_2	Atraid
5.96091e-08	0.264225	0.31	0.477	0.00192448	Fib_2	Ctnnb1
8.59681e-08	0.407953	0.185	0.281	0.00277548	Fib_2	Edf1
1.51577e-07	0.376715	0.281	0.439	0.00489367	Fib_2	Tmed2
1.65679e-07	0.464107	0.218	0.328	0.00534893	Fib_2	Cox17
1.87544e-07	0.36815	0.202	0.304	0.00605486	Fib_2	Hexa
2.07035e-07	0.477484	0.225	0.343	0.00668413	Fib_2	Rnasek
2.33888e-07	0.38412	0.255	0.388	0.00755106	Fib_2	Snrpb
2.56751e-07	0.881165	0.306	0.335	0.00828921	Fib_2	Ostc
2.78108e-07	0.365922	0.206	0.305	0.00897872	Fib_2	Nudt4
2.83101e-07	0.371036	0.273	0.419	0.00913992	Fib_2	Cnbp
3.22727e-07	0.734852	0.362	0.425	0.0104192	Fib_2	Hmgn1
3.26428e-07	0.590077	0.267	0.415	0.0105387	Fib_2	Ssb
3.92257e-07	0.932895	0.279	0.296	0.012664	Fib_2	Snrpd2
4.05999e-07	0.872031	0.292	0.316	0.0131077	Fib_2	Prelid1
4.39417e-07	0.285117	0.351	0.545	0.0141866	Fib_2	Canx
5.13681e-07	0.40785	0.227	0.337	0.0165842	Fib_2	Aprt
5.61696e-07	0.516091	0.202	0.301	0.0181343	Fib_2	Bcap31
5.76585e-07	0.589473	0.457	0.575	0.0186151	Fib_2	Calm2
6.51464e-07	0.786504	0.266	0.273	0.0210325	Fib_2	Ost4
6.87251e-07	0.755557	0.369	0.433	0.0221879	Fib_2	Ndufb9
7.49504e-07	0.864782	0.309	0.339	0.0241977	Fib_2	Ndufc2
7.68723e-07	0.478564	0.181	0.27	0.0248182	Fib_2	Ube2n
8.52679e-07	0.784994	0.313	0.343	0.0275288	Fib_2	Cstb
8.84743e-07	0.417817	0.176	0.261	0.0285639	Fib_2	H2afv
1.29543e-06	0.8728	0.248	0.252	0.0418231	Fib_2	Ndufa8
1.52092e-06	0.789416	0.346	0.4	0.0491031	Fib_2	Sub1
1.54966e-06	0.541497	0.26	0.396	0.0500307	Fib_2	Sfr1
1.92254e-06	0.881452	0.275	0.29	0.0620691	Fib_2	Ndufab1
2.45841e-06	0.700182	0.177	0.263	0.0793698	Fib_2	Zcrb1
2.55432e-06	0.364791	0.554	0.709	0.0824661	Fib_2	Hspa5
2.60288e-06	0.833309	0.293	0.319	0.0840341	Fib_2	Ppic
2.61743e-06	0.474683	0.207	0.309	0.0845037	Fib_2	Cdc37
2.72937e-06	0.390665	0.282	0.428	0.0881177	Fib_2	Pcbp1
2.75492e-06	0.504131	0.177	0.261	0.0889427	Fib_2	Arpc1a
3.54309e-06	0.852135	0.364	0.435	0.114389	Fib_2	Set
3.71324e-06	0.492775	0.226	0.341	0.119882	Fib_2	Arl1
4.0605e-06	0.9349	0.311	0.35	0.131093	Fib_2	Ndufs5
4.77513e-06	0.559791	0.211	0.313	0.154165	Fib_2	Drap1
5.16103e-06	0.861276	0.253	0.262	0.166624	Fib_2	Hist1h2bc
6.24943e-06	0.863931	0.298	0.331	0.201763	Fib_2	Vdac1
7.11753e-06	0.829193	0.345	0.407	0.229789	Fib_2	Rbx1
7.74304e-06	0.419111	0.244	0.357	0.249984	Fib_2	Mrpl33
7.85623e-06	0.667053	0.368	0.435	0.253639	Fib_2	Serpinb6a
8.04693e-06	0.429106	0.197	0.286	0.259795	Fib_2	Psmd8
8.66978e-06	0.478832	0.22	0.325	0.279904	Fib_2	Rnh1
1.10289e-05	0.454649	0.235	0.342	0.356069	Fib_2	Romo1
1.27358e-05	0.632017	0.424	0.541	0.411177	Fib_2	Atp5a1
1.64526e-05	0.687766	0.394	0.478	0.531174	Fib_2	Dad1
1.88227e-05	0.349992	0.322	0.48	0.60769	Fib_2	Map1lc3b
1.96305e-05	0.598778	0.186	0.269	0.633771	Fib_2	Ift20
2.04173e-05	0.367431	0.377	0.399	0.659173	Fib_2	Mfap5
2.93153e-05	0.816242	0.271	0.29	0.946445	Fib_2	Ndufb4
3.01459e-05	0.482593	0.193	0.276	0.973262	Fib_2	Lamtor2
3.32041e-05	0.662449	0.412	0.523	1	Fib_2	Tmed10
3.52837e-05	0.557847	0.33	0.36	1	Fib_2	Emp1
3.59299e-05	0.32019	0.353	0.539	1	Fib_2	Srsf3
4.25129e-05	0.513605	0.2	0.286	1	Fib_2	Etfb
4.67752e-05	0.591383	0.215	0.314	1	Fib_2	Psmc6
6.27069e-05	0.427841	0.186	0.265	1	Fib_2	Ap2s1
7.29996e-05	0.257686	0.424	0.638	1	Fib_2	Arpc2
7.45344e-05	0.573322	0.194	0.28	1	Fib_2	Rheb
7.75754e-05	0.449442	0.179	0.253	1	Fib_2	Rab5if
7.82828e-05	0.490306	0.274	0.409	1	Fib_2	Selenok
0.000105441	0.803291	0.275	0.303	1	Fib_2	Ssr2
0.000130131	0.477842	0.259	0.376	1	Fib_2	Ndufa6
0.000180706	0.475686	0.252	0.362	1	Fib_2	H2afj
0.000198381	0.572133	0.393	0.484	1	Fib_2	Tpm4
0.000215929	0.506015	0.217	0.309	1	Fib_2	Bag1
0.000221987	0.791497	0.319	0.377	1	Fib_2	Mrpl52
0.000236337	0.740134	0.319	0.368	1	Fib_2	Ndufb11
0.000239175	0.312612	0.348	0.518	1	Fib_2	Rtn4
0.000299817	0.536743	0.205	0.291	1	Fib_2	Ube2l3
0.000390044	0.397906	0.321	0.47	1	Fib_2	Capns1
0.000440932	0.653746	0.377	0.472	1	Fib_2	Tmem59
0.000458452	0.638557	0.36	0.442	1	Fib_2	Arf4
0.000467227	0.547655	0.247	0.352	1	Fib_2	D8Ertd738e
0.000510596	0.506545	0.205	0.288	1	Fib_2	Arpp19
0.000517721	0.797592	0.29	0.329	1	Fib_2	Park7
0.000522286	0.50846	0.214	0.304	1	Fib_2	Ube2m
0.00053914	0.537945	0.18	0.25	1	Fib_2	2410006H16Rik
0.000601402	0.826626	0.276	0.311	1	Fib_2	Txndc17
0.000617812	0.582133	0.182	0.254	1	Fib_2	Nop10
0.000624827	0.308747	0.392	0.429	1	Fib_2	Tmem176b
0.000663979	0.513437	0.187	0.26	1	Fib_2	Cct3
0.000698345	0.359439	0.293	0.421	1	Fib_2	Mtch1
0.000746377	0.482134	0.255	0.363	1	Fib_2	Ybx3
0.000893436	0.52692	0.206	0.287	1	Fib_2	Snx3
0.000896924	0.499612	0.368	0.434	1	Fib_2	Gpi1
0.000934755	0.592491	0.189	0.263	1	Fib_2	Nudc
0.00101623	0.500125	0.198	0.273	1	Fib_2	Ugp2
0.00102915	0.538373	0.208	0.292	1	Fib_2	Abracl
0.00105587	0.49629	0.474	0.623	1	Fib_2	Cdc42
0.00108923	0.321868	0.267	0.366	1	Fib_2	Csrp1
0.00137905	0.373474	0.349	0.518	1	Fib_2	Arf5
0.001545	0.816457	0.285	0.329	1	Fib_2	Psma2
0.00178905	0.426921	0.334	0.499	1	Fib_2	Gnb1
0.00179554	0.78358	0.316	0.375	1	Fib_2	Ndufa7
0.00182277	0.596094	0.197	0.272	1	Fib_2	Eif3m
0.00225345	0.79857	0.242	0.263	1	Fib_2	Ndufa1
0.00230288	0.697365	0.319	0.379	1	Fib_2	Eef1d
0.00246488	0.458598	0.284	0.408	1	Fib_2	Calu
0.00282465	0.563558	0.183	0.251	1	Fib_2	Sumo1
0.00291919	0.533872	0.23	0.316	1	Fib_2	S100a13
0.00321545	0.825281	0.256	0.286	1	Fib_2	Tmem258
0.0033373	0.688594	0.351	0.434	1	Fib_2	Fkbp1a
0.00354116	0.549986	0.304	0.448	1	Fib_2	Prkar1a
0.00414019	0.94136	0.357	0.452	1	Fib_2	Eif2s2
0.00422906	0.422468	0.322	0.47	1	Fib_2	P4hb
0.00525319	0.501103	0.282	0.399	1	Fib_2	Tomm6
0.00537404	0.69076	0.341	0.421	1	Fib_2	Swi5
0.00560862	0.585113	0.261	0.366	1	Fib_2	Bzw1
0.00676704	0.588876	0.207	0.285	1	Fib_2	Rer1
0.00677996	0.816491	0.297	0.354	1	Fib_2	Snrpe
0.00681998	0.601585	0.185	0.25	1	Fib_2	Polr2f
0.00746307	0.614359	0.194	0.263	1	Fib_2	Txnl1
0.00758488	0.696934	0.206	0.28	1	Fib_2	Sarnp
0.00759781	0.737738	0.267	0.304	1	Fib_2	Cavin3
0.00801596	0.505725	0.438	0.59	1	Fib_2	Hnrnpk
0.0086078	0.607664	0.208	0.285	1	Fib_2	Bax
0.0094934	0.628416	0.359	0.458	1	Fib_2	Sumo2
0.00954198	0.720908	0.287	0.339	1	Fib_2	Psmb6

## Sheet: prol.2
p_val	avg_log2FC	pct.1	pct.2	p_val_adj	cluster	gene
1.24653e-127	1.92967	0.345	0.051	4.02444e-123	Fib_6	Stc1
5.3263e-119	2.61656	0.879	0.454	1.7196e-114	Fib_6	Igfbp5
1.75951e-113	2.54758	0.723	0.286	5.68058e-109	Fib_6	Igfbp3
1.19359e-105	1.14239	0.99	0.816	3.85352e-101	Fib_6	Sparc
1.39985e-89	1.40069	0.956	0.676	4.51942e-85	Fib_6	Col1a1
8.92557e-89	1.21274	0.983	0.69	2.88162e-84	Fib_6	Igfbp7
4.52452e-85	1.14751	0.973	0.769	1.46074e-80	Fib_6	Col3a1
5.4391e-79	1.29058	0.85	0.491	1.75601e-74	Fib_6	Fstl1
2.69729e-69	1.53914	0.646	0.294	8.7082e-65	Fib_6	Vcan
3.88624e-68	1.54588	0.485	0.169	1.25467e-63	Fib_6	Col8a1
6.83787e-67	1.33337	0.408	0.119	2.20761e-62	Fib_6	Plvap
1.71338e-65	1.2102	0.913	0.528	5.53165e-61	Fib_6	Spp1
1.25712e-58	0.936703	0.944	0.692	4.05862e-54	Fib_6	Col1a2
2.27726e-58	1.56664	0.369	0.113	7.35213e-54	Fib_6	Ptprb
2.06779e-54	1.62053	0.432	0.168	6.67586e-50	Fib_6	Lox
7.92216e-54	0.771001	0.99	0.898	2.55767e-49	Fib_6	S100a6
2.39906e-51	1.15993	0.694	0.372	7.74537e-47	Fib_6	Col4a2
3.35212e-51	0.803176	0.983	0.956	1.08223e-46	Fib_6	AY036118
3.52809e-50	1.18087	0.784	0.522	1.13904e-45	Fib_6	Col4a1
1.12181e-49	1.3154	0.58	0.288	3.62175e-45	Fib_6	Fbln2
4.31656e-48	0.917092	0.876	0.634	1.3936e-43	Fib_6	Bgn
1.28352e-47	1.13719	0.476	0.197	4.14384e-43	Fib_6	Igf1
3.32543e-47	1.21361	0.553	0.257	1.07361e-42	Fib_6	Ctla2a
5.90851e-47	0.617434	0.995	0.892	1.90756e-42	Fib_6	Vim
1.41539e-44	1.3868	0.694	0.434	4.56959e-40	Fib_6	Fbn1
1.78025e-43	1.25566	0.417	0.173	5.74754e-39	Fib_6	Adamts5
6.21108e-39	1.61626	0.359	0.148	2.00525e-34	Fib_6	Flt1
3.38128e-37	0.462869	0.959	0.707	1.09165e-32	Fib_6	Fn1
2.66221e-36	1.32254	0.41	0.181	8.59494e-32	Fib_6	Aqp1
1.06286e-35	1.14869	0.733	0.47	3.43144e-31	Fib_6	Timp1
1.16279e-35	0.854865	0.556	0.278	3.75407e-31	Fib_6	Postn
6.08861e-35	0.848484	0.267	0.084	1.96571e-30	Fib_6	Emcn
3.38789e-33	1.02887	0.388	0.167	1.09378e-28	Fib_6	Cthrc1
1.32141e-31	1.12341	0.41	0.203	4.26618e-27	Fib_6	Loxl2
4.92252e-31	0.878506	0.59	0.346	1.58924e-26	Fib_6	Nid1
5.25865e-31	0.960443	0.301	0.117	1.69775e-26	Fib_6	Col12a1
9.10264e-31	0.450066	0.976	0.926	2.93879e-26	Fib_6	Rpl23
2.94874e-30	0.52689	0.973	0.793	9.52e-26	Fib_6	Lgals1
3.30068e-30	0.902953	0.517	0.257	1.06562e-25	Fib_6	Ccl2
8.16883e-30	0.83728	0.626	0.379	2.63731e-25	Fib_6	Mfap5
8.51115e-30	0.775737	0.682	0.393	2.74783e-25	Fib_6	Lum
8.15831e-29	1.03312	0.575	0.324	2.63391e-24	Fib_6	Apod
3.8408e-28	0.952945	0.328	0.136	1.24e-23	Fib_6	Thbs4
2.95074e-27	0.840707	0.502	0.268	9.52645e-23	Fib_6	Ccl11
4.19906e-27	0.766254	0.653	0.409	1.35567e-22	Fib_6	Col5a2
4.95238e-27	1.30878	0.415	0.225	1.59888e-22	Fib_6	Eln
6.86578e-27	0.408415	0.99	0.969	2.21662e-22	Fib_6	Eef1a1
6.40973e-26	1.0722	0.383	0.188	2.06938e-21	Fib_6	Thbs2
9.27558e-26	0.429885	0.954	0.856	2.99462e-21	Fib_6	Rpl28
1.61239e-24	0.457936	0.947	0.83	5.20561e-20	Fib_6	Rpl11
3.1263e-24	0.804431	0.306	0.13	1.00932e-19	Fib_6	Gpihbp1
5.5661e-23	0.801541	0.49	0.288	1.79702e-18	Fib_6	Serpinf1
6.26375e-23	0.553051	0.823	0.644	2.02225e-18	Fib_6	Nme2
1.41924e-22	0.42839	0.934	0.784	4.58201e-18	Fib_6	Rpl15
3.01925e-22	0.395604	0.908	0.812	9.74765e-18	Fib_6	Rpl24
5.71162e-22	0.314825	0.995	0.986	1.844e-17	Fib_6	Tpt1
1.32264e-21	0.592667	0.755	0.596	4.27013e-17	Fib_6	Serpinh1
2.65152e-21	0.894063	0.354	0.182	8.56045e-17	Fib_6	Eng
3.19108e-21	0.906384	0.323	0.158	1.03024e-16	Fib_6	Prss23
4.43758e-21	0.843482	0.49	0.3	1.43267e-16	Fib_6	Col5a1
4.69637e-21	0.777492	0.403	0.22	1.51622e-16	Fib_6	Thy1
5.45581e-21	0.389418	0.976	0.929	1.76141e-16	Fib_6	Rpl13
9.0627e-21	0.669133	0.296	0.135	2.92589e-16	Fib_6	Ecscr
1.56344e-20	0.71805	0.772	0.598	5.04757e-16	Fib_6	Ahnak
3.74352e-20	0.557107	0.762	0.593	1.20859e-15	Fib_6	Ppib
3.88512e-20	0.725997	0.42	0.226	1.25431e-15	Fib_6	Col15a1
1.87284e-19	0.892057	0.357	0.197	6.04646e-15	Fib_6	Dpysl3
2.08657e-19	0.438073	0.905	0.84	6.7365e-15	Fib_6	Rps2
2.39155e-19	0.359355	0.947	0.866	7.72112e-15	Fib_6	Ppia
4.39963e-19	0.433642	0.852	0.706	1.42042e-14	Fib_6	Gapdh
6.27719e-19	0.383188	0.925	0.813	2.02659e-14	Fib_6	Rps3
8.30236e-19	0.336407	0.966	0.946	2.68042e-14	Fib_6	Rps24
1.02706e-18	0.486188	0.784	0.668	3.31585e-14	Fib_6	Rpl36a
1.57506e-18	0.320939	0.939	0.878	5.0851e-14	Fib_6	Rpl39
3.6351e-18	0.346695	0.939	0.853	1.17359e-13	Fib_6	Rpl32
7.17836e-18	0.38465	0.915	0.861	2.31753e-13	Fib_6	Rps10
7.39833e-18	0.689904	0.527	0.34	2.38855e-13	Fib_6	Emp1
8.34849e-18	0.387905	0.92	0.854	2.69531e-13	Fib_6	Rps15a
1.07187e-17	0.392109	0.842	0.775	3.46054e-13	Fib_6	Gnas
1.18693e-17	0.845424	0.367	0.214	3.83201e-13	Fib_6	Oaf
3.94917e-17	0.582017	0.735	0.602	1.27499e-12	Fib_6	Itgb1
6.74312e-17	0.692277	0.449	0.286	2.17702e-12	Fib_6	Cd34
6.75794e-17	0.348086	0.932	0.894	2.1818e-12	Fib_6	Rpl19
8.51212e-17	0.491609	0.765	0.617	2.74814e-12	Fib_6	Cd81
1.24004e-16	0.67685	0.294	0.148	4.00347e-12	Fib_6	Ptn
1.54226e-16	0.40101	0.864	0.749	4.9792e-12	Fib_6	Rpl10a
3.79952e-16	0.315588	0.934	0.891	1.22668e-11	Fib_6	Rpl27a
8.45227e-16	0.69605	0.442	0.283	2.72882e-11	Fib_6	Cavin3
8.80022e-16	0.738275	0.32	0.174	2.84115e-11	Fib_6	Gja1
1.13255e-15	0.373313	0.908	0.844	3.65645e-11	Fib_6	Rplp0
1.28893e-15	0.473927	0.711	0.518	4.16131e-11	Fib_6	Sparcl1
1.52896e-15	0.680297	0.35	0.192	4.93623e-11	Fib_6	Tnc
2.37433e-15	0.457802	0.337	0.181	7.66551e-11	Fib_6	Pi16
2.77458e-15	0.341771	0.867	0.786	8.95774e-11	Fib_6	Rps18
3.28231e-15	0.323874	0.893	0.79	1.05969e-10	Fib_6	Rpl12
7.70459e-15	0.342005	0.867	0.797	2.48743e-10	Fib_6	Rpl5
1.0626e-14	0.644611	0.333	0.185	3.4306e-10	Fib_6	Aspn
1.19821e-14	0.330932	0.925	0.893	3.86841e-10	Fib_6	Rps20
3.16342e-14	0.346912	0.891	0.861	1.02131e-09	Fib_6	Tmsb10
3.24356e-14	0.481419	0.626	0.472	1.04718e-09	Fib_6	Pgk1
3.60019e-14	0.790448	0.267	0.14	1.16232e-09	Fib_6	Pecam1
5.2675e-14	0.25795	0.83	0.733	1.70061e-09	Fib_6	Rpl35
6.62609e-14	0.357593	0.917	0.864	2.13923e-09	Fib_6	Rps4x
6.87134e-14	0.348597	0.917	0.831	2.21841e-09	Fib_6	Hsp90ab1
7.2769e-14	0.257214	0.879	0.826	2.34935e-09	Fib_6	Rps7
7.56218e-14	0.308533	0.922	0.873	2.44145e-09	Fib_6	Rpl6
8.94665e-14	0.360697	0.74	0.571	2.88843e-09	Fib_6	Mif
1.22783e-13	0.314243	0.93	0.855	3.96405e-09	Fib_6	Rpl18a
1.40176e-13	0.320904	0.891	0.823	4.52558e-09	Fib_6	Rps13
1.5691e-13	0.567133	0.519	0.356	5.06585e-09	Fib_6	Col6a1
2.10514e-13	0.300519	0.876	0.731	6.79645e-09	Fib_6	Cd63
2.50831e-13	0.381833	0.735	0.597	8.09808e-09	Fib_6	Aldoa
2.65571e-13	0.434068	0.743	0.632	8.57396e-09	Fib_6	Npm1
4.25564e-13	0.298306	0.932	0.86	1.37393e-08	Fib_6	Rps19
4.49496e-13	0.632182	0.289	0.162	1.4512e-08	Fib_6	Thbs1
5.0118e-13	0.325903	0.917	0.897	1.61806e-08	Fib_6	Actg1
6.53026e-13	0.497873	0.374	0.222	2.1083e-08	Fib_6	Fabp4
7.37468e-13	0.327678	0.896	0.829	2.38092e-08	Fib_6	Rps11
1.29909e-12	0.556924	0.284	0.157	4.1941e-08	Fib_6	Ccn2
1.4493e-12	0.429871	0.597	0.431	4.67908e-08	Fib_6	Igfbp4
1.99459e-12	0.265255	0.971	0.912	6.43955e-08	Fib_6	Rpsa
2.7748e-12	0.259591	0.893	0.838	8.95843e-08	Fib_6	Rpl26
2.80068e-12	0.365875	0.731	0.608	9.042e-08	Fib_6	Tuba1a
2.87314e-12	0.360064	0.867	0.797	9.27595e-08	Fib_6	Ubb
3.65366e-12	0.491366	0.425	0.271	1.17959e-07	Fib_6	Col18a1
4.84549e-12	0.400639	0.769	0.673	1.56437e-07	Fib_6	Rpl29
7.24171e-12	0.409377	0.643	0.512	2.33799e-07	Fib_6	Slc25a4
1.39898e-11	0.465176	0.362	0.217	4.51659e-07	Fib_6	Col5a3
1.50778e-11	0.312477	0.82	0.737	4.86788e-07	Fib_6	Rpl27
1.84107e-11	0.39697	0.675	0.58	5.94389e-07	Fib_6	Rpl4
1.89721e-11	0.29686	0.893	0.803	6.12514e-07	Fib_6	Rpl9
1.97796e-11	0.698728	0.335	0.213	6.38584e-07	Fib_6	Adamts1
2.31808e-11	0.544004	0.257	0.139	7.48392e-07	Fib_6	Cdh5
2.66612e-11	0.452621	0.677	0.605	8.60755e-07	Fib_6	Anxa2
2.85468e-11	0.560155	0.437	0.312	9.21633e-07	Fib_6	Kdelr2
3.09568e-11	0.541018	0.573	0.456	9.99441e-07	Fib_6	Rbp1
3.30219e-11	0.459772	0.585	0.465	1.06611e-06	Fib_6	Rps27l
3.87165e-11	0.630943	0.42	0.288	1.24996e-06	Fib_6	Hspg2
4.04413e-11	0.446923	0.551	0.427	1.30565e-06	Fib_6	2022-09-07
5.66546e-11	0.443003	0.592	0.485	1.82909e-06	Fib_6	Clic1
6.12655e-11	0.54155	0.456	0.331	1.97796e-06	Fib_6	Pmepa1
7.09549e-11	0.285063	0.879	0.864	2.29078e-06	Fib_6	Rpl17
7.45531e-11	0.262814	0.942	0.923	2.40695e-06	Fib_6	Rps27a
8.21356e-11	0.356576	0.784	0.732	2.65175e-06	Fib_6	Rpl14
1.38727e-10	0.337068	0.697	0.595	4.4788e-06	Fib_6	Arpc1b
1.5309e-10	0.279308	0.796	0.705	4.94252e-06	Fib_6	Rpl7a
1.84156e-10	0.301948	0.859	0.798	5.94548e-06	Fib_6	Rpl36
2.45629e-10	0.424583	0.638	0.52	7.93013e-06	Fib_6	Eif5a
3.78529e-10	0.451484	0.643	0.512	1.22208e-05	Fib_6	Cald1
5.22612e-10	0.34138	0.694	0.586	1.68725e-05	Fib_6	Atp5b
5.37594e-10	0.51676	0.282	0.166	1.73562e-05	Fib_6	Tagln
6.48495e-10	0.409878	0.539	0.413	2.09367e-05	Fib_6	Atp5o
7.68745e-10	0.488238	0.279	0.169	2.48189e-05	Fib_6	Il33
8.18348e-10	0.576578	0.456	0.359	2.64204e-05	Fib_6	Calu
1.10968e-09	0.499835	0.517	0.391	3.58261e-05	Fib_6	Mmp14
1.42824e-09	0.42118	0.684	0.552	4.61107e-05	Fib_6	S100a10
1.93708e-09	0.736229	0.374	0.272	6.25385e-05	Fib_6	Heg1
2.12713e-09	0.54686	0.345	0.24	6.86744e-05	Fib_6	Wwtr1
2.36862e-09	0.532505	0.519	0.42	7.64709e-05	Fib_6	Lmna
2.63988e-09	0.354444	0.67	0.539	8.52286e-05	Fib_6	Nedd4
2.66225e-09	0.417501	0.561	0.445	8.59507e-05	Fib_6	Pgam1
3.22653e-09	0.402489	0.709	0.578	0.000104168	Fib_6	Ctsl
3.8011e-09	0.515637	0.417	0.293	0.000122718	Fib_6	Col14a1
6.47115e-09	0.34194	0.733	0.66	0.000208921	Fib_6	Cox7c
7.07357e-09	0.287075	0.883	0.824	0.00022837	Fib_6	Rpl21
9.36346e-09	0.266016	0.837	0.795	0.000302299	Fib_6	Rpl18
1.05829e-08	0.521538	0.447	0.345	0.000341668	Fib_6	Esd
1.06097e-08	0.374411	0.612	0.508	0.000342534	Fib_6	Ldha
1.07699e-08	0.569569	0.284	0.184	0.000347707	Fib_6	Cd248
1.0977e-08	0.414624	0.481	0.361	0.000354393	Fib_6	Gng11
1.26646e-08	0.373344	0.546	0.456	0.000408877	Fib_6	Selenof
1.35138e-08	0.321385	0.786	0.685	0.000436293	Fib_6	Hsp90b1
1.47403e-08	0.393779	0.604	0.513	0.00047589	Fib_6	Tagln2
1.68643e-08	0.407386	0.347	0.236	0.000544464	Fib_6	Snrpd1
1.82155e-08	0.358723	0.755	0.67	0.000588088	Fib_6	S100a11
1.87954e-08	0.426199	0.621	0.487	0.00060681	Fib_6	Aebp1
2.36301e-08	0.442665	0.534	0.447	0.000762897	Fib_6	Tpm4
3.64492e-08	0.56557	0.369	0.267	0.00117676	Fib_6	2022-09-11
4.12094e-08	0.322576	0.738	0.695	0.00133044	Fib_6	Ybx1
4.15519e-08	0.421554	0.432	0.317	0.0013415	Fib_6	Igfbp6
5.04793e-08	0.486583	0.391	0.29	0.00162973	Fib_6	Ssr1
5.13557e-08	0.317919	0.638	0.543	0.00165802	Fib_6	Eif4a1
1.25288e-07	0.637055	0.32	0.234	0.00404493	Fib_6	Ckap4
1.29031e-07	0.560687	0.262	0.166	0.00416577	Fib_6	Inhba
1.31211e-07	0.263502	0.743	0.65	0.00423613	Fib_6	Cox8a
1.43445e-07	0.443422	0.362	0.254	0.00463113	Fib_6	Itga1
1.46229e-07	0.39162	0.684	0.605	0.004721	Fib_6	Lars2
1.98333e-07	0.475116	0.41	0.315	0.00640317	Fib_6	Manf
2.00659e-07	0.371887	0.595	0.51	0.00647829	Fib_6	Elob
2.01836e-07	0.400457	0.439	0.335	0.00651628	Fib_6	Selenom
2.77273e-07	0.299409	0.35	0.245	0.00895176	Fib_6	Ccdc80
2.99351e-07	0.462322	0.269	0.18	0.00966456	Fib_6	Tceal8
3.31781e-07	0.390296	0.515	0.436	0.0107115	Fib_6	Gnb1
4.0753e-07	0.495551	0.403	0.32	0.0131571	Fib_6	Ybx3
4.54967e-07	0.528964	0.393	0.305	0.0146886	Fib_6	Ppic
5.2358e-07	0.41252	0.5	0.411	0.0169038	Fib_6	Myl12a
5.43754e-07	0.443291	0.488	0.409	0.0175551	Fib_6	Arf4
5.52805e-07	0.262927	0.774	0.735	0.0178473	Fib_6	Rps17
5.69951e-07	0.326496	0.498	0.397	0.0184009	Fib_6	Ppp1r14b
5.73261e-07	0.526757	0.359	0.266	0.0185077	Fib_6	Ost4
6.49034e-07	0.282688	0.6	0.504	0.0209541	Fib_6	Tm4sf1
7.01369e-07	0.477579	0.541	0.451	0.0226437	Fib_6	Tcf4
7.04544e-07	0.338076	0.636	0.579	0.0227462	Fib_6	Anxa5
8.28179e-07	0.7951	0.279	0.197	0.0267378	Fib_6	Cxcl14
8.55439e-07	0.496361	0.257	0.174	0.0276179	Fib_6	Tubb2a
1.22499e-06	0.381554	0.359	0.264	0.0395486	Fib_6	Itm2c
1.3139e-06	0.270702	0.682	0.616	0.0424192	Fib_6	Cox6c
1.65046e-06	0.275869	0.675	0.611	0.053285	Fib_6	Rpl31
1.65934e-06	0.26003	0.578	0.469	0.0535717	Fib_6	Eno1
1.74484e-06	0.319877	0.568	0.491	0.0563322	Fib_6	Eef1g
2.24186e-06	0.308422	0.663	0.583	0.0723785	Fib_6	Pkm
2.34582e-06	0.331043	0.653	0.561	0.0757349	Fib_6	Rrbp1
2.36664e-06	0.333328	0.665	0.622	0.0764069	Fib_6	Eef2
3.12848e-06	0.592839	0.352	0.28	0.101003	Fib_6	Lamc1
4.33857e-06	0.551913	0.354	0.276	0.140071	Fib_6	Tsc22d1
4.72427e-06	0.40845	0.561	0.512	0.152523	Fib_6	App
5.70484e-06	0.568271	0.303	0.229	0.184181	Fib_6	Phlda3
6.2475e-06	0.368633	0.427	0.349	0.201701	Fib_6	Krtcap2
7.31668e-06	0.326029	0.383	0.287	0.236219	Fib_6	Cycs
8.36955e-06	0.451649	0.347	0.265	0.270211	Fib_6	Nudt4
9.85971e-06	0.251728	0.67	0.622	0.318321	Fib_6	Calr
1.06617e-05	0.260901	0.684	0.619	0.344213	Fib_6	Ifitm2
1.10954e-05	0.411317	0.376	0.305	0.358216	Fib_6	Pdap1
1.21972e-05	0.310859	0.272	0.188	0.393785	Fib_6	Fdps
1.22771e-05	0.358617	0.536	0.481	0.396367	Fib_6	Tmed10
1.24583e-05	0.36684	0.505	0.445	0.402215	Fib_6	Dad1
1.43806e-05	0.402002	0.255	0.182	0.464278	Fib_6	Bhlhe40
1.64029e-05	0.256774	0.677	0.626	0.529569	Fib_6	Atp5e
1.98839e-05	0.502934	0.464	0.414	0.64195	Fib_6	P4hb
2.00161e-05	0.48057	0.386	0.315	0.646221	Fib_6	Col6a2
2.12271e-05	0.335204	0.595	0.571	0.685318	Fib_6	Pdia3
2.14314e-05	0.349027	0.43	0.353	0.691912	Fib_6	Mrpl52
2.31376e-05	0.354743	0.362	0.277	0.746996	Fib_6	Litaf
2.33029e-05	0.37393	0.464	0.387	0.752334	Fib_6	Ssr4
2.40851e-05	0.345976	0.471	0.408	0.777588	Fib_6	Serpinb6a
2.45056e-05	0.49442	0.347	0.273	0.791162	Fib_6	Mfge8
2.95925e-05	0.278109	0.592	0.546	0.955393	Fib_6	Serbp1
2.99205e-05	0.326319	0.449	0.368	0.965983	Fib_6	Psmb1
3.16555e-05	0.354402	0.391	0.316	1	Fib_6	Vdac1
3.50823e-05	0.506069	0.294	0.227	1	Fib_6	Plat
5.04209e-05	0.283949	0.568	0.517	1	Fib_6	Tubb5
6.77773e-05	0.393398	0.34	0.265	1	Fib_6	Prdx4
7.06748e-05	0.328251	0.252	0.176	1	Fib_6	Ly6c1
7.97491e-05	0.368234	0.539	0.499	1	Fib_6	Sh3bgrl3
8.28332e-05	0.251556	0.665	0.625	1	Fib_6	Eef1b2
9.98691e-05	0.312843	0.282	0.214	1	Fib_6	Tpm2
0.00011723	0.385275	0.342	0.278	1	Fib_6	Cyb5r3
0.000127967	0.532951	0.388	0.327	1	Fib_6	Rcn3
0.000141628	0.27591	0.4	0.329	1	Fib_6	Cstb
0.000176604	0.288767	0.347	0.277	1	Fib_6	Ndufa12
0.000181311	0.366604	0.456	0.411	1	Fib_6	Vcp
0.000191128	0.268098	0.556	0.518	1	Fib_6	Gng5
0.000227117	0.308614	0.451	0.402	1	Fib_6	Fkbp1a
0.000281451	0.352218	0.299	0.235	1	Fib_6	Dap
0.000289059	0.394814	0.337	0.272	1	Fib_6	Tmem258
0.000299835	0.325713	0.291	0.224	1	Fib_6	Snrpd3
0.000341728	0.263544	0.495	0.451	1	Fib_6	Uqcrb
0.000410361	0.482812	0.422	0.379	1	Fib_6	Snrpg
0.000440895	0.538244	0.335	0.291	1	Fib_6	Lman1
0.000460756	0.316197	0.364	0.304	1	Fib_6	Timm13
0.0005102	0.399723	0.345	0.291	1	Fib_6	Ssr2
0.000900198	0.444301	0.279	0.232	1	Fib_6	Rcn1
0.000925988	0.354052	0.325	0.266	1	Fib_6	Cavin1
0.000965176	0.272364	0.301	0.241	1	Fib_6	Fam162a
0.00119183	0.44465	0.303	0.26	1	Fib_6	Lamb1
0.00126458	0.261078	0.362	0.298	1	Fib_6	Rexo2
0.00130987	0.333829	0.306	0.251	1	Fib_6	Psmd8
0.00135393	0.261987	0.459	0.416	1	Fib_6	Eif2s2
0.00140706	0.370929	0.333	0.281	1	Fib_6	Ndufb4
0.00149137	0.399197	0.405	0.358	1	Fib_6	Selenok
0.00154864	0.26142	0.456	0.407	1	Fib_6	Ndufb9
0.00156515	0.296694	0.417	0.367	1	Fib_6	Hspe1
0.00168422	0.306801	0.364	0.316	1	Fib_6	Eif4g1
0.00186885	0.465895	0.32	0.275	1	Fib_6	Lama4
0.00191165	0.307789	0.379	0.326	1	Fib_6	Hnrnpab
0.00201362	0.436588	0.277	0.232	1	Fib_6	Fkbp9
0.00235538	0.371284	0.252	0.203	1	Fib_6	Tbcb
0.00271072	0.400898	0.274	0.23	1	Fib_6	Gng12
0.00272944	0.327128	0.364	0.322	1	Fib_6	Cct2
0.0030238	0.250154	0.512	0.477	1	Fib_6	Pdia6
0.00302984	0.431714	0.284	0.241	1	Fib_6	Aimp1
0.003154	0.376239	0.291	0.247	1	Fib_6	Degs1
0.00321685	0.321828	0.291	0.24	1	Fib_6	Bst2
0.00324887	0.3856	0.442	0.415	1	Fib_6	Ctnnb1
0.0032703	0.333578	0.33	0.285	1	Fib_6	Rnh1
0.00330998	0.324202	0.5	0.474	1	Fib_6	Canx
0.00339272	0.335286	0.294	0.249	1	Fib_6	Ecm1
0.0034188	0.293249	0.364	0.321	1	Fib_6	Fermt2
0.00364911	0.387435	0.286	0.241	1	Fib_6	Psmb2
0.00523832	0.322357	0.386	0.358	1	Fib_6	Rab2a
0.00553835	0.370157	0.269	0.229	1	Fib_6	Capn2
0.00573698	0.275833	0.549	0.531	1	Fib_6	Eif4g2
0.00586411	0.288037	0.318	0.274	1	Fib_6	Bag1
0.0061388	0.292396	0.391	0.348	1	Fib_6	Ndufb11
0.00649216	0.286545	0.393	0.361	1	Fib_6	Ssb
0.00786272	0.280659	0.294	0.248	1	Fib_6	Psma6
0.00821901	0.290612	0.413	0.379	1	Fib_6	Sub1
0.00840476	0.31378	0.255	0.213	1	Fib_6	Cd151
0.00876835	0.285202	0.451	0.414	1	Fib_6	Selenow
0.00994478	0.251746	0.311	0.267	1	Fib_6	Cnpy2

## Sheet: VEGFA
p_val	avg_log2FC	pct.1	pct.2	p_val_adj	cluster	gene
0	2.76544	0.943	0.179	0	Fib_7	Vegfa
0	2.03233	0.768	0.1	0	Fib_7	Slc2a1
0	1.83178	0.695	0.049	0	Fib_7	Igf2bp2
0	1.66904	0.658	0.068	0	Fib_7	Dusp4
5.13808e-308	1.97775	0.736	0.097	1.65883e-303	Fib_7	Hk2
4.24843e-298	1.72279	0.695	0.086	1.37161e-293	Fib_7	Slc25a37
5.05923e-296	1.25975	0.41	0.025	1.63337e-291	Fib_7	Gm14636
1.20319e-273	2.90005	0.838	0.16	3.88451e-269	Fib_7	Ero1l
2.71879e-273	1.98306	0.734	0.105	8.77762e-269	Fib_7	Hmga2
2.15276e-270	1.34011	0.629	0.075	6.95018e-266	Fib_7	Kdm3a
3.2259e-266	2.23572	0.721	0.108	1.04148e-261	Fib_7	Ndrg1
4.30106e-257	2.53088	0.796	0.141	1.3886e-252	Fib_7	Inhba
1.09408e-254	1.20326	0.587	0.067	3.53222e-250	Fib_7	Pdk1
1.29634e-229	0.806185	0.287	0.014	4.18522e-225	Fib_7	4930447F24Rik
7.74826e-221	1.34754	0.614	0.088	2.50152e-216	Fib_7	Fem1b
6.93254e-219	1.41456	0.53	0.065	2.23817e-214	Fib_7	Ddit4
3.84941e-215	1.08077	0.431	0.042	1.24278e-210	Fib_7	Tnfrsf23
7.39288e-208	1.93647	0.77	0.161	2.38679e-203	Fib_7	Hivep2
4.12566e-205	1.30823	0.744	0.139	1.33197e-200	Fib_7	Paxbp1
5.79081e-201	1.74433	0.624	0.099	1.86956e-196	Fib_7	Hilpda
7.21506e-201	1.92894	0.841	0.2	2.32938e-196	Fib_7	Fgfr1
6.16321e-197	2.12202	0.663	0.119	1.98979e-192	Fib_7	Slc20a1
1.48029e-195	1.0542	0.478	0.058	4.77913e-191	Fib_7	Tgif1
4.42098e-195	1.66483	0.854	0.214	1.42731e-190	Fib_7	Peak1
1.22525e-194	1.65523	0.648	0.114	3.95571e-190	Fib_7	Mdm2
5.30452e-193	1.57656	0.778	0.166	1.71256e-188	Fib_7	Pcdh7
9.61527e-193	0.760346	0.446	0.05	3.10429e-188	Fib_7	Eaf1
1.88883e-192	1.72018	0.757	0.162	6.0981e-188	Fib_7	Ugcg
1.75078e-191	1.7998	0.747	0.158	5.65238e-187	Fib_7	Bhlhe40
2.99621e-191	1.27294	0.7	0.136	9.67326e-187	Fib_7	Rlf
1.80958e-190	1.17857	0.551	0.079	5.84222e-186	Fib_7	Sox9
3.13354e-190	0.962	0.423	0.046	1.01166e-185	Fib_7	Gys1
5.45674e-190	1.49773	0.681	0.13	1.76171e-185	Fib_7	Cblb
1.0367e-187	2.02389	0.765	0.171	3.34699e-183	Fib_7	Thbs2
1.98926e-187	1.15407	0.619	0.103	6.42231e-183	Fib_7	P4ha2
1.70253e-186	1.4747	0.507	0.072	5.49663e-182	Fib_7	Abcc1
2.00595e-185	1.67376	0.436	0.051	6.47622e-181	Fib_7	Rgs16
7.41544e-185	1.23384	0.598	0.099	2.39408e-180	Fib_7	Appl2
4.14036e-181	2.73507	0.966	0.514	1.33672e-176	Fib_7	Neat1
1.11611e-180	1.80625	0.786	0.199	3.60335e-176	Fib_7	Fndc3a
2.96983e-178	0.880371	0.433	0.053	9.58809e-174	Fib_7	Lrig1
4.90919e-177	1.23455	0.606	0.107	1.58493e-172	Fib_7	Rai14
9.34463e-176	1.18514	0.71	0.144	3.01691e-171	Fib_7	Mysm1
1.93401e-175	1.33868	0.488	0.068	6.24394e-171	Fib_7	Tcim
3.2189e-175	1.18388	0.567	0.092	1.03922e-170	Fib_7	Jarid2
2.09012e-174	1.02227	0.527	0.08	6.74794e-170	Fib_7	Tmem45a
2.35866e-174	1.81321	0.781	0.172	7.61492e-170	Fib_7	Tnc
5.41918e-174	1.19964	0.561	0.093	1.74958e-169	Fib_7	Rsbn1
3.93703e-172	0.654898	0.347	0.033	1.27107e-167	Fib_7	Mex3d
7.22363e-172	1.06315	0.347	0.035	2.33215e-167	Fib_7	Gm15261
1.05994e-170	0.704395	0.397	0.045	3.42202e-166	Fib_7	Flcn
2.89558e-170	1.94725	0.661	0.138	9.34838e-166	Fib_7	Errfi1
8.9025e-170	1.6443	0.809	0.196	2.87417e-165	Fib_7	Col5a3
6.41554e-169	0.612442	0.316	0.027	2.07126e-164	Fib_7	Egln3
3.79761e-168	1.36683	0.567	0.097	1.22606e-163	Fib_7	Mxi1
6.04117e-167	1.39808	0.804	0.203	1.95039e-162	Fib_7	P4ha1
1.77496e-166	1.71476	0.883	0.271	5.73045e-162	Fib_7	Vmp1
7.36247e-166	1.46256	0.695	0.154	2.37697e-161	Fib_7	Rasa1
3.66145e-164	0.882031	0.342	0.034	1.1821e-159	Fib_7	Ankrd37
3.77356e-164	2.01339	1	0.993	1.21829e-159	Fib_7	Malat1
6.54497e-164	1.04417	0.405	0.048	2.11304e-159	Fib_7	Slc2a3
4.28569e-163	1.3677	0.851	0.231	1.38363e-158	Fib_7	Ccnl2
1.71917e-162	1.08101	0.475	0.071	5.55033e-158	Fib_7	Tsc1
2.35287e-161	1.18764	0.64	0.123	7.59623e-157	Fib_7	Bnip3
5.44906e-160	1.25314	0.715	0.162	1.75923e-155	Fib_7	Mafg
6.68368e-159	0.616973	0.3	0.027	2.15782e-154	Fib_7	Ak4
8.5926e-159	1.43541	0.723	0.167	2.77412e-154	Fib_7	Ugdh
1.02728e-158	1.49333	0.752	0.187	3.31658e-154	Fib_7	Egln1
3.58696e-158	1.20544	0.598	0.116	1.15805e-153	Fib_7	Fnip1
3.20353e-156	0.9726	0.326	0.034	1.03426e-151	Fib_7	Gm36988
4.28202e-154	0.947065	0.402	0.052	1.38245e-149	Fib_7	Ube2o
6.27203e-154	0.973018	0.488	0.077	2.02492e-149	Fib_7	Slc6a8
9.2636e-154	1.18803	0.645	0.138	2.99075e-149	Fib_7	Igsf3
4.62848e-153	0.830095	0.444	0.063	1.49431e-148	Fib_7	Ccng2
5.44124e-153	1.71322	0.856	0.278	1.7567e-148	Fib_7	Ccnl1
1.47881e-152	1.76011	0.807	0.228	4.77434e-148	Fib_7	Jmjd1c
2.8809e-152	1.29642	0.274	0.023	9.30099e-148	Fib_7	Areg
3.41503e-152	1.41172	0.742	0.19	1.10254e-147	Fib_7	Eea1
1.13894e-151	1.03039	0.517	0.089	3.67707e-147	Fib_7	Rassf8
5.83024e-149	0.809469	0.444	0.065	1.88229e-144	Fib_7	Katnbl1
1.38635e-148	0.885802	0.603	0.118	4.47582e-144	Fib_7	Fam13b
1.15593e-147	1.09154	0.723	0.172	3.73192e-143	Fib_7	Npepps
3.07068e-147	0.821323	0.428	0.062	9.9137e-143	Fib_7	Cpeb1
1.0507e-146	1.1602	0.71	0.166	3.39218e-142	Fib_7	Ahnak2
4.6839e-145	1.14354	0.684	0.157	1.5122e-140	Fib_7	Gnl3
6.18394e-145	0.980892	0.595	0.119	1.99648e-140	Fib_7	1810026B05Rik
1.48287e-144	1.40148	0.916	0.314	4.78746e-140	Fib_7	Srsf11
3.20488e-143	1.50757	0.794	0.219	1.0347e-138	Fib_7	Tsix
7.49049e-143	0.962775	0.561	0.108	2.4183e-138	Fib_7	Dip2c
6.22114e-142	1.68674	0.95	0.385	2.00849e-137	Fib_7	Gpi1
2.05809e-140	0.947642	0.486	0.083	6.64455e-136	Fib_7	Arhgap6
1.31005e-139	1.57491	0.645	0.15	4.22949e-135	Fib_7	Lhfpl2
2.88872e-139	0.803882	0.585	0.118	9.32622e-135	Fib_7	Nfx1
6.12622e-139	0.788202	0.624	0.125	1.97785e-134	Fib_7	Slc16a3
1.11729e-138	1.32665	0.765	0.196	3.60717e-134	Fib_7	Calcrl
2.38617e-137	0.840909	0.347	0.043	7.70375e-133	Fib_7	Mex3b
7.37268e-137	0.60915	0.324	0.037	2.38027e-132	Fib_7	Snhg17
7.50711e-137	1.33299	0.804	0.231	2.42367e-132	Fib_7	Cyth3
4.37822e-136	0.653308	0.258	0.023	1.41351e-131	Fib_7	Gm48855
1.86681e-135	0.809732	0.507	0.091	6.02701e-131	Fib_7	Fam129b
3.88955e-135	0.690008	0.355	0.045	1.25574e-130	Fib_7	Noct
6.23732e-135	1.11277	0.655	0.154	2.01372e-130	Fib_7	Rictor
1.22148e-134	1.23176	0.666	0.161	3.94355e-130	Fib_7	Frmd4a
1.21545e-133	0.794624	0.496	0.089	3.92408e-129	Fib_7	Sun1
1.538e-133	1.13655	0.671	0.163	4.96542e-129	Fib_7	Ascc3
1.61974e-132	0.942754	0.462	0.079	5.22935e-128	Fib_7	Arl5b
1.84691e-132	0.67533	0.431	0.068	5.96274e-128	Fib_7	Stam
2.03691e-131	0.7067	0.261	0.025	6.57616e-127	Fib_7	Uchl4
2.22625e-129	0.543045	0.326	0.039	7.18744e-125	Fib_7	Fnip2
1.34969e-128	1.158	0.689	0.172	4.35746e-124	Fib_7	Atp6v1b2
2.3267e-128	1.11932	0.595	0.132	7.51174e-124	Fib_7	Xpo1
7.9461e-128	1.018	0.543	0.109	2.5654e-123	Fib_7	Nav3
2.19648e-126	1.25259	0.82	0.259	7.09134e-122	Fib_7	Ewsr1
3.8149e-126	1.37128	0.922	0.35	1.23164e-121	Fib_7	Map4k4
4.88069e-126	1.16426	0.802	0.239	1.57573e-121	Fib_7	Setd5
3.07916e-125	0.830098	0.666	0.158	9.94105e-121	Fib_7	Pfkl
5.78838e-125	0.891388	0.574	0.125	1.86878e-120	Fib_7	Sbf2
7.83824e-125	0.807758	0.48	0.087	2.53058e-120	Fib_7	Runx2
1.12143e-124	0.629532	0.384	0.058	3.62055e-120	Fib_7	Smurf1
4.2512e-123	0.789625	0.522	0.103	1.3725e-118	Fib_7	Ddit3
7.22664e-123	0.991553	0.603	0.138	2.33312e-118	Fib_7	Dcbld2
1.4342e-122	0.909351	0.441	0.077	4.63032e-118	Fib_7	Sema6d
3.09869e-122	0.750414	0.47	0.087	1.00041e-117	Fib_7	Arl13b
4.79774e-122	0.702433	0.413	0.068	1.54895e-117	Fib_7	Relb
6.54771e-122	1.55097	0.977	0.547	2.11393e-117	Fib_7	Xist
1.06602e-121	1.16498	0.815	0.254	3.44163e-117	Fib_7	Tra2a
2.77373e-121	0.971967	0.556	0.122	8.95498e-117	Fib_7	Flnb
7.91201e-121	1.04684	0.762	0.22	2.55439e-116	Fib_7	Trpm7
1.48619e-120	0.678636	0.355	0.051	4.79817e-116	Fib_7	Pvr
3.66436e-120	0.809467	0.48	0.092	1.18304e-115	Fib_7	Rnf19a
4.5336e-120	1.11678	0.742	0.203	1.46367e-115	Fib_7	Zc3h7a
5.31952e-120	0.572856	0.334	0.045	1.71741e-115	Fib_7	Layn
5.49075e-120	0.728211	0.313	0.04	1.77269e-115	Fib_7	Egr2
2.27507e-119	0.680296	0.431	0.074	7.34507e-115	Fib_7	Noc2l
2.69291e-119	0.805649	0.512	0.103	8.69405e-115	Fib_7	Jmjd6
1.44093e-118	1.18665	0.781	0.241	4.65205e-114	Fib_7	Irf2bp2
3.37736e-118	1.17851	0.389	0.062	1.09038e-113	Fib_7	Serpine1
7.57919e-118	1.02293	0.783	0.232	2.44694e-113	Fib_7	Cfl2
8.21718e-118	1.07258	0.572	0.131	2.65292e-113	Fib_7	Itga5
1.80148e-117	0.693749	0.514	0.105	5.81608e-113	Fib_7	Tmem65
1.8879e-117	0.759496	0.522	0.109	6.09509e-113	Fib_7	Ptbp2
1.91616e-117	1.15536	0.444	0.084	6.18631e-113	Fib_7	Kctd11
3.50172e-117	0.829671	0.517	0.107	1.13053e-112	Fib_7	Mapk8ip3
1.39389e-116	0.476098	0.29	0.035	4.50016e-112	Fib_7	Apba3
3.2403e-116	1.13252	0.65	0.174	1.04613e-111	Fib_7	Chd2
1.42669e-115	0.582719	0.316	0.043	4.60608e-111	Fib_7	Fpgt
2.11308e-115	0.865864	0.663	0.17	6.82208e-111	Fib_7	Alkbh5
2.90068e-115	0.958802	0.569	0.133	9.36486e-111	Fib_7	Zfc3h1
7.00011e-115	1.03814	0.46	0.088	2.25999e-110	Fib_7	Spry2
1.04382e-114	1.16819	0.76	0.223	3.36997e-110	Fib_7	Gm26917
1.59424e-113	0.996973	0.496	0.105	5.14701e-109	Fib_7	Smtn
1.82296e-113	0.827575	0.755	0.214	5.88543e-109	Fib_7	U2surp
2.37477e-113	0.586654	0.316	0.042	7.66695e-109	Fib_7	Maff
4.03165e-113	1.08964	0.663	0.179	1.30162e-108	Fib_7	Rora
2.25059e-112	0.7436	0.621	0.15	7.26602e-108	Fib_7	Ext1
2.80681e-112	0.734579	0.512	0.109	9.06179e-108	Fib_7	Pip5k1a
8.58383e-112	0.993967	0.452	0.088	2.77129e-107	Fib_7	Unc5b
1.37314e-111	0.455263	0.258	0.029	4.43319e-107	Fib_7	Bcl6b
1.77865e-111	0.683126	0.431	0.079	5.74236e-107	Fib_7	Rnf126
2.04365e-111	0.738015	0.449	0.087	6.59792e-107	Fib_7	Crebzf
2.72762e-111	1.37597	0.637	0.175	8.80613e-107	Fib_7	Ifrd1
3.78833e-111	0.722361	0.433	0.081	1.22306e-106	Fib_7	Dvl1
1.11179e-110	0.681746	0.46	0.086	3.58943e-106	Fib_7	Pcgf5
1.20991e-110	0.668151	0.501	0.103	3.90619e-106	Fib_7	Ist1
1.5461e-110	0.802009	0.444	0.086	4.99159e-106	Fib_7	Sestd1
5.71372e-110	1.26754	0.828	0.27	1.84467e-105	Fib_7	Meg3
1.09946e-109	0.871829	0.76	0.221	3.5496e-105	Fib_7	Thoc2
3.16641e-109	0.623551	0.381	0.064	1.02227e-104	Fib_7	Spire1
4.22086e-109	0.771234	0.465	0.094	1.36271e-104	Fib_7	Slc4a7
2.81904e-108	0.771207	0.54	0.123	9.10129e-104	Fib_7	Adam17
4.21976e-108	0.772048	0.559	0.131	1.36235e-103	Fib_7	Wasl
1.48971e-107	0.84995	0.454	0.09	4.80954e-103	Fib_7	B4galt5
2.25492e-107	1.03183	0.872	0.292	7.28001e-103	Fib_7	Mycbp2
6.7513e-107	0.731324	0.538	0.122	2.17966e-102	Fib_7	Fam133b
8.72005e-107	0.639082	0.405	0.073	2.81527e-102	Fib_7	Ppme1
3.19506e-106	1.45652	0.906	0.381	1.03152e-101	Fib_7	Atp2b1
3.49692e-106	1.04002	0.862	0.302	1.12898e-101	Fib_7	Ktn1
4.63341e-106	1.34147	0.817	0.281	1.49589e-101	Fib_7	Prrx1
5.84897e-106	0.674635	0.41	0.076	1.88834e-101	Fib_7	Foxj3
6.73491e-106	0.84952	0.535	0.126	2.17437e-101	Fib_7	Snrnp48
6.7837e-106	1.07958	0.441	0.087	2.19012e-101	Fib_7	Malt1
7.59782e-106	0.860738	0.53	0.125	2.45296e-101	Fib_7	Zswim8
7.67387e-106	0.585548	0.316	0.045	2.47751e-101	Fib_7	Stx3
1.15626e-105	0.977248	0.64	0.175	3.73297e-101	Fib_7	Tut4
1.79805e-105	0.855228	0.405	0.076	5.80499e-101	Fib_7	Gga2
2.61125e-105	0.968616	0.658	0.181	8.43041e-101	Fib_7	Plod2
5.31534e-105	0.789665	0.512	0.113	1.71606e-100	Fib_7	Npc1
9.76851e-105	0.932749	0.64	0.175	3.15376e-100	Fib_7	Uhrf2
2.47921e-104	0.618074	0.36	0.059	8.00414e-100	Fib_7	Kbtbd2
3.29702e-104	1.03102	0.266	0.034	1.06444e-99	Fib_7	Plagl1
1.15126e-103	0.573748	0.352	0.057	3.71684e-99	Fib_7	Ccdc9
2.16392e-103	0.637989	0.384	0.068	6.98622e-99	Fib_7	Rnf217
8.06333e-103	0.669857	0.449	0.092	2.60325e-98	Fib_7	Ilf3
1.2569e-102	0.93121	0.342	0.056	4.0579e-98	Fib_7	Gem
1.52687e-102	1.32071	0.585	0.155	4.9295e-98	Fib_7	Plk2
2.43614e-102	0.725457	0.47	0.095	7.86509e-98	Fib_7	Rgcc
2.54416e-102	0.998829	0.697	0.201	8.2138e-98	Fib_7	Map1b
2.57927e-102	0.622034	0.366	0.063	8.32717e-98	Fib_7	Atad3a
4.92829e-102	0.628878	0.431	0.084	1.5911e-97	Fib_7	Avl9
2.40352e-101	0.564296	0.274	0.036	7.75977e-97	Fib_7	Sgcd
2.48514e-100	0.936971	0.587	0.158	8.02327e-96	Fib_7	Prpf39
3.01521e-100	0.67906	0.491	0.109	9.73459e-96	Fib_7	Ctdspl2
4.75308e-100	0.947682	0.736	0.225	1.53453e-95	Fib_7	Spred1
4.99628e-100	0.89056	0.467	0.103	1.61305e-95	Fib_7	Ank2
5.85756e-100	0.871913	0.752	0.236	1.89111e-95	Fib_7	Senp6
1.58615e-99	0.563147	0.295	0.042	5.1209e-95	Fib_7	Srxn1
3.07147e-99	0.543529	0.337	0.055	9.91624e-95	Fib_7	Zfp655
3.17417e-99	0.926903	0.791	0.257	1.02478e-94	Fib_7	Srrm1
3.30957e-99	1.09038	0.898	0.331	1.06849e-94	Fib_7	Nktr
4.45472e-99	0.630635	0.46	0.096	1.43821e-94	Fib_7	Rasa2
1.78004e-98	0.969855	0.514	0.123	5.74687e-94	Fib_7	Nr1d2
1.91549e-98	0.629196	0.449	0.093	6.18417e-94	Fib_7	Cnot7
2.07061e-98	0.983964	0.595	0.16	6.68495e-94	Fib_7	Pxdn
3.40411e-98	0.839181	0.634	0.177	1.09902e-93	Fib_7	Sf3b3
4.1784e-98	0.531837	0.256	0.032	1.349e-93	Fib_7	Zc3h12c
1.17303e-96	0.849471	0.533	0.132	3.78713e-92	Fib_7	Ip6k1
1.41683e-96	0.65706	0.436	0.09	4.57424e-92	Fib_7	Parp8
1.88301e-96	0.636148	0.352	0.061	6.07929e-92	Fib_7	Epb41l3
4.79841e-96	0.603639	0.473	0.103	1.54917e-91	Fib_7	Kansl3
9.89872e-96	0.69576	0.449	0.098	3.1958e-91	Fib_7	Arhgap10
2.39845e-95	1.06834	0.804	0.291	7.74338e-91	Fib_7	Tra2b
4.16781e-95	0.960029	0.606	0.169	1.34558e-90	Fib_7	Afdn
1.61884e-94	0.727458	0.52	0.123	5.22642e-90	Fib_7	Crebrf
1.6252e-94	0.687462	0.402	0.08	5.24695e-90	Fib_7	Tmem41b
2.43331e-94	0.98563	0.713	0.223	7.85593e-90	Fib_7	Atf4
3.33071e-94	0.532977	0.415	0.084	1.07532e-89	Fib_7	Stam2
4.74531e-94	0.765278	0.569	0.15	1.53202e-89	Fib_7	Sh3pxd2b
7.58832e-94	0.777485	0.574	0.153	2.44989e-89	Fib_7	Rere
8.24809e-94	0.968669	0.731	0.234	2.6629e-89	Fib_7	Wsb1
1.19974e-93	0.566326	0.413	0.082	3.87335e-89	Fib_7	Mapk6
1.32021e-93	1.21881	0.512	0.127	4.26229e-89	Fib_7	Bhlhe41
2.48445e-93	0.794124	0.569	0.152	8.02106e-89	Fib_7	Brd8
3.78577e-93	0.594668	0.467	0.105	1.22224e-88	Fib_7	Scaf8
9.68826e-93	0.682931	0.418	0.087	3.12786e-88	Fib_7	Clcn5
1.33397e-92	1.1301	0.621	0.183	4.30672e-88	Fib_7	Rbpj
1.37515e-92	1.17472	0.932	0.416	4.43968e-88	Fib_7	Lrp1
3.66575e-92	0.705947	0.475	0.112	1.18349e-87	Fib_7	Upf2
6.33022e-92	0.71637	0.548	0.14	2.04371e-87	Fib_7	Rnf13
7.0137e-92	0.811675	0.603	0.168	2.26437e-87	Fib_7	Cep170
1.95059e-91	0.791434	0.366	0.068	6.29748e-87	Fib_7	Gadd45a
1.96726e-91	0.729956	0.577	0.155	6.35131e-87	Fib_7	Rest
1.96775e-91	1.15736	0.796	0.3	6.35288e-87	Fib_7	Fermt2
3.66767e-91	0.546457	0.413	0.085	1.18411e-86	Fib_7	Sbf1
9.11437e-91	0.637859	0.504	0.122	2.94257e-86	Fib_7	Atp2c1
9.45328e-91	0.742912	0.415	0.086	3.05199e-86	Fib_7	Hmox1
9.57779e-91	0.560833	0.292	0.046	3.09219e-86	Fib_7	Cog3
1.40073e-90	1.08619	0.963	0.507	4.52227e-86	Fib_7	Rbm39
2.72988e-90	1.00795	0.661	0.202	8.81341e-86	Fib_7	Mast4
2.95115e-90	0.498929	0.285	0.043	9.52777e-86	Fib_7	Abca5
3.64185e-90	0.748309	0.491	0.117	1.17577e-85	Fib_7	Tiparp
3.78886e-90	0.981222	0.48	0.116	1.22323e-85	Fib_7	Tsc22d2
3.82291e-90	0.554688	0.337	0.059	1.23423e-85	Fib_7	Pim3
6.87558e-90	0.757825	0.59	0.165	2.21978e-85	Fib_7	Rab5a
9.35762e-90	0.590861	0.345	0.062	3.02111e-85	Fib_7	Lncpint
1.66613e-89	0.76404	0.52	0.133	5.37911e-85	Fib_7	Apbb2
2.05867e-89	0.496341	0.35	0.065	6.64642e-85	Fib_7	Mast2
2.34762e-89	0.61391	0.423	0.093	7.5793e-85	Fib_7	Kansl2
2.5771e-89	0.787982	0.689	0.214	8.32016e-85	Fib_7	Btbd7
2.77114e-89	0.585807	0.436	0.096	8.94661e-85	Fib_7	Nup98
4.3284e-89	0.711703	0.415	0.088	1.39742e-84	Fib_7	Zfp395
5.10253e-89	0.961124	0.614	0.18	1.64735e-84	Fib_7	Slc3a2
5.55464e-89	0.754702	0.595	0.167	1.79331e-84	Fib_7	Ubr2
7.28792e-89	0.760787	0.355	0.066	2.35291e-84	Fib_7	Pfkfb3
1.33651e-88	0.621997	0.402	0.084	4.31491e-84	Fib_7	Coq10b
2.24852e-88	0.579343	0.358	0.067	7.25934e-84	Fib_7	Tfrc
2.55214e-88	0.639466	0.509	0.129	8.2396e-84	Fib_7	Rcor1
2.76204e-88	0.591539	0.491	0.118	8.91725e-84	Fib_7	Ubp1
3.6327e-88	0.50778	0.279	0.043	1.17282e-83	Fib_7	Styx
6.16261e-88	0.770545	0.282	0.044	1.9896e-83	Fib_7	Egfros
1.40499e-87	0.709209	0.462	0.11	4.536e-83	Fib_7	Trrap
1.83256e-87	0.99376	0.663	0.213	5.91643e-83	Fib_7	Tead1
2.94198e-87	1.15111	0.817	0.318	9.49819e-83	Fib_7	Col6a3
3.13067e-87	0.767394	0.525	0.137	1.01074e-82	Fib_7	Aebp2
4.93466e-87	0.519652	0.496	0.119	1.59315e-82	Fib_7	Ipo7
7.32936e-87	0.872683	0.692	0.226	2.36628e-82	Fib_7	Phf3
7.68276e-87	0.821526	0.574	0.161	2.48038e-82	Fib_7	Dclk1
8.81408e-87	0.694452	0.486	0.121	2.84563e-82	Fib_7	Desi2
8.95527e-87	0.554202	0.345	0.064	2.89121e-82	Fib_7	Oxsr1
9.76188e-87	0.519275	0.274	0.041	3.15162e-82	Fib_7	Tec
1.69987e-86	0.479195	0.501	0.119	5.48803e-82	Fib_7	Ndufa4l2
1.87788e-86	0.808651	0.567	0.156	6.06275e-82	Fib_7	Hjurp
4.84732e-86	0.837996	0.681	0.22	1.56496e-81	Fib_7	Yy1
2.8686e-85	0.639958	0.457	0.107	9.26129e-81	Fib_7	Uhrf1bp1l
3.13814e-85	0.958404	0.877	0.357	1.01315e-80	Fib_7	Rbm25
4.0108e-85	0.561073	0.389	0.081	1.29489e-80	Fib_7	Mfsd4a
4.47135e-85	0.613214	0.446	0.104	1.44358e-80	Fib_7	Tmem87b
7.39739e-85	0.746227	0.739	0.246	2.38825e-80	Fib_7	Pkn2
8.06513e-85	0.663969	0.65	0.2	2.60383e-80	Fib_7	Dhx36
1.08728e-84	1.01635	0.924	0.391	3.51028e-80	Fib_7	Nisch
1.26485e-84	0.472273	0.313	0.055	4.08355e-80	Fib_7	Zfp9
1.28253e-84	1.36307	0.762	0.288	4.14066e-80	Fib_7	Phlda1
1.99704e-84	0.453039	0.274	0.043	6.44745e-80	Fib_7	Rusc2
3.06877e-84	0.895773	0.355	0.068	9.90751e-80	Fib_7	Ccl7
3.72345e-84	1.00398	0.786	0.287	1.20212e-79	Fib_7	Slc38a2
5.85851e-84	1.2052	0.454	0.111	1.89142e-79	Fib_7	Adm
7.06663e-84	0.636464	0.418	0.093	2.28146e-79	Fib_7	Aars
7.94023e-84	0.624936	0.319	0.057	2.5635e-79	Fib_7	Impdh1
8.982e-84	0.679202	0.467	0.115	2.89984e-79	Fib_7	Cpsf7
1.79809e-83	0.638943	0.457	0.11	5.80515e-79	Fib_7	Fnbp4
2.82866e-83	0.557898	0.465	0.111	9.13232e-79	Fib_7	Tshz3
3.94236e-83	0.755752	0.394	0.086	1.27279e-78	Fib_7	Lrrc32
5.24008e-83	0.485235	0.428	0.096	1.69176e-78	Fib_7	Atf1
5.47003e-83	0.65673	0.708	0.229	1.766e-78	Fib_7	Nars
5.96021e-83	0.721945	0.522	0.14	1.92425e-78	Fib_7	Appl1
6.57767e-83	0.468319	0.423	0.093	2.1236e-78	Fib_7	Nampt
1.06272e-82	0.6716	0.551	0.154	3.43098e-78	Fib_7	Vps4b
1.23237e-82	0.851935	0.603	0.174	3.97871e-78	Fib_7	Mical2
1.36452e-82	0.709118	0.587	0.169	4.40534e-78	Fib_7	Larp4
1.55534e-82	0.591203	0.397	0.085	5.02143e-78	Fib_7	Chst2
1.81885e-82	0.589787	0.517	0.135	5.87216e-78	Fib_7	Fbxl3
4.16368e-82	1.22885	0.752	0.257	1.34424e-77	Fib_7	Ccl11
4.90111e-82	1.09116	0.979	0.513	1.58232e-77	Fib_7	Col4a1
6.88142e-82	0.78482	0.467	0.117	2.22167e-77	Fib_7	Swt1
9.48739e-82	0.539435	0.381	0.082	3.063e-77	Fib_7	Ino80
1.16856e-81	0.822336	0.53	0.144	3.77271e-77	Fib_7	Nfkbiz
2.06554e-81	0.596167	0.53	0.141	6.6686e-77	Fib_7	Tet2
2.17241e-81	0.665678	0.512	0.136	7.01361e-77	Fib_7	Taf15
2.25879e-81	0.899971	0.642	0.201	7.29252e-77	Fib_7	Nfkb1
5.54315e-81	0.641611	0.514	0.136	1.78961e-76	Fib_7	Cebpg
1.40672e-80	0.77393	0.65	0.21	4.54159e-76	Fib_7	Acbd3
2.1784e-80	0.636097	0.533	0.146	7.03295e-76	Fib_7	Hs2st1
2.26514e-80	0.667321	0.339	0.068	7.313e-76	Fib_7	Tigd2
2.32754e-80	0.723135	0.392	0.087	7.51446e-76	Fib_7	1810013L24Rik
2.41617e-80	0.7079	0.507	0.137	7.80061e-76	Fib_7	Tmem263
2.55706e-80	0.771935	0.488	0.128	8.25548e-76	Fib_7	Stk24
5.06623e-80	0.452926	0.363	0.074	1.63563e-75	Fib_7	Fhl2
5.07544e-80	0.795257	0.658	0.212	1.63861e-75	Fib_7	Ccar1
6.48904e-80	0.488271	0.313	0.058	2.09499e-75	Fib_7	Ptpn23
7.09193e-80	0.468444	0.376	0.08	2.28963e-75	Fib_7	Acvr1
1.10483e-79	0.55417	0.512	0.137	3.56695e-75	Fib_7	Rab22a
4.46298e-79	0.631755	0.386	0.086	1.44087e-74	Fib_7	Sec24a
5.75785e-79	0.435678	0.376	0.079	1.85892e-74	Fib_7	Rab31
6.39393e-79	0.575179	0.493	0.128	2.06428e-74	Fib_7	Atxn2l
6.70038e-79	0.582065	0.384	0.083	2.16322e-74	Fib_7	Fam117b
7.08938e-79	0.892924	0.658	0.218	2.2888e-74	Fib_7	Runx1
8.99057e-79	0.68235	0.46	0.117	2.90261e-74	Fib_7	Luc7l
9.15316e-79	0.49334	0.266	0.043	2.9551e-74	Fib_7	Zc3h12a
9.17958e-79	0.637253	0.621	0.188	2.96363e-74	Fib_7	Riok3
9.97363e-79	0.806365	0.582	0.166	3.21999e-74	Fib_7	Col8a1
1.05227e-78	0.385641	0.29	0.05	3.39726e-74	Fib_7	Slc30a4
1.36403e-78	0.738087	0.765	0.255	4.40377e-74	Fib_7	Col18a1
1.53708e-78	0.760749	0.559	0.162	4.96246e-74	Fib_7	Slc25a36
2.12804e-78	0.90051	0.77	0.287	6.87039e-74	Fib_7	Srsf7
2.23265e-78	0.490822	0.431	0.101	7.20812e-74	Fib_7	Specc1
2.47644e-78	1.29288	0.846	0.373	7.99517e-74	Fib_7	Cebpb
5.6411e-78	0.402725	0.329	0.064	1.82123e-73	Fib_7	Rnf2
6.71814e-78	0.660724	0.637	0.196	2.16895e-73	Fib_7	R3hdm1
7.09986e-78	0.776801	0.658	0.212	2.29219e-73	Fib_7	Vcl
9.21394e-78	1.26403	0.533	0.157	2.97472e-73	Fib_7	Il33
9.49219e-78	1.48965	0.971	0.526	3.06455e-73	Fib_7	Spp1
1.57622e-77	0.704141	0.543	0.154	5.08882e-73	Fib_7	Brwd1
1.95735e-77	0.649389	0.433	0.107	6.31929e-73	Fib_7	Piezo1
1.99973e-77	0.692399	0.493	0.134	6.45612e-73	Fib_7	Ythdf3
2.31413e-77	0.647376	0.548	0.158	7.47118e-73	Fib_7	Col16a1
2.6262e-77	0.603376	0.496	0.133	8.47867e-73	Fib_7	Csnk1d
4.64723e-77	1.01903	0.53	0.15	1.50036e-72	Fib_7	Ifi204
5.2569e-77	0.62982	0.504	0.136	1.69719e-72	Fib_7	Fbxl5
1.40257e-76	0.412472	0.287	0.051	4.52821e-72	Fib_7	Tex10
1.89754e-76	0.484839	0.473	0.121	6.12619e-72	Fib_7	Mdfic
2.46509e-76	0.653143	0.46	0.12	7.95856e-72	Fib_7	Map4k3
2.88545e-76	0.718128	0.7	0.238	9.31567e-72	Fib_7	Ythdc1
4.01537e-76	0.645572	0.376	0.085	1.29636e-71	Fib_7	Ankrd28
6.45229e-76	1.12761	0.509	0.149	2.08312e-71	Fib_7	Smad7
7.61241e-76	1.30398	0.389	0.09	2.45767e-71	Fib_7	Ptgs2
8.18687e-76	0.733367	0.817	0.297	2.64313e-71	Fib_7	Spag9
1.17672e-75	0.62241	0.593	0.182	3.79905e-71	Fib_7	Bcas2
1.3969e-75	0.633395	0.601	0.183	4.50988e-71	Fib_7	Arhgef2
2.48357e-75	0.968598	0.854	0.365	8.0182e-71	Fib_7	Col4a2
2.71584e-75	0.599357	0.501	0.138	8.76809e-71	Fib_7	Supt20
1.0349e-74	0.980843	0.88	0.403	3.34116e-70	Fib_7	Mbnl2
1.3531e-74	0.914009	0.948	0.451	4.36848e-70	Fib_7	Eno1
3.50785e-74	0.477214	0.399	0.094	1.13251e-69	Fib_7	Khdc4
4.01179e-74	0.85962	0.676	0.237	1.29521e-69	Fib_7	Matr3
4.05363e-74	0.725135	0.449	0.115	1.30871e-69	Fib_7	Frmd6
4.43934e-74	0.629103	0.405	0.095	1.43324e-69	Fib_7	Efnb2
6.17041e-74	0.649554	0.556	0.166	1.99212e-69	Fib_7	Usp47
6.84225e-74	0.766237	0.405	0.1	2.20902e-69	Fib_7	Rgmb
2.05872e-73	0.91079	0.507	0.146	6.64656e-69	Fib_7	Ap3m1
2.33822e-73	0.675535	0.627	0.2	7.54894e-69	Fib_7	Smg1
3.43126e-73	0.532512	0.525	0.147	1.10778e-68	Fib_7	Wdfy1
3.51154e-73	0.658583	0.695	0.242	1.1337e-68	Fib_7	Cdv3
3.62983e-73	0.513898	0.491	0.134	1.17189e-68	Fib_7	Cops8
4.04434e-73	0.657422	0.64	0.21	1.30572e-68	Fib_7	Ddx50
4.37441e-73	0.389713	0.285	0.051	1.41228e-68	Fib_7	Ppp4r1
4.69769e-73	0.582645	0.499	0.14	1.51665e-68	Fib_7	Map3k2
6.22234e-73	0.458896	0.256	0.043	2.00888e-68	Fib_7	Soga1
7.68258e-73	0.46007	0.298	0.057	2.48032e-68	Fib_7	Tmem39a
8.7244e-73	0.705645	0.606	0.19	2.81667e-68	Fib_7	Klhl24
9.02653e-73	0.479538	0.371	0.084	2.91422e-68	Fib_7	Plpbp
9.36908e-73	0.710489	0.525	0.157	3.02481e-68	Fib_7	Ddx42
1.73046e-72	0.613201	0.441	0.115	5.58679e-68	Fib_7	Timm44
3.59101e-72	0.448535	0.319	0.064	1.15936e-67	Fib_7	Kremen1
4.42166e-72	0.596626	0.551	0.165	1.42753e-67	Fib_7	Rad23b
5.40093e-72	0.463322	0.397	0.094	1.74369e-67	Fib_7	Thoc1
5.45112e-72	0.582996	0.64	0.21	1.75989e-67	Fib_7	Ppp4r2
1.87774e-71	1.08114	0.355	0.081	6.06228e-67	Fib_7	Hsph1
2.63945e-71	0.681852	0.663	0.224	8.52147e-67	Fib_7	Zcchc7
3.1075e-71	0.897696	0.807	0.327	1.00326e-66	Fib_7	Emp1
3.32015e-71	0.64297	0.582	0.182	1.07191e-66	Fib_7	Lamb2
5.29105e-71	0.794719	0.407	0.103	1.70822e-66	Fib_7	Trim33
6.74789e-71	0.732194	0.789	0.297	2.17856e-66	Fib_7	Higd1a
6.75894e-71	0.549295	0.418	0.104	2.18213e-66	Fib_7	Nmt2
1.52084e-70	0.838133	0.893	0.398	4.91002e-66	Fib_7	Sf3b1
1.85978e-70	0.786722	0.799	0.321	6.0043e-66	Fib_7	Bclaf1
2.01265e-70	0.547978	0.478	0.132	6.49785e-66	Fib_7	Sh3gl1
2.28638e-70	0.629319	0.522	0.153	7.38159e-66	Fib_7	Kmt5b
2.99546e-70	0.649388	0.556	0.171	9.67084e-66	Fib_7	Safb2
4.75698e-70	0.651106	0.674	0.23	1.53579e-65	Fib_7	Aff4
5.10292e-70	0.566418	0.483	0.135	1.64748e-65	Fib_7	Larp1
5.4586e-70	0.304135	0.36	0.079	1.76231e-65	Fib_7	Seh1l
6.82836e-70	0.582713	0.554	0.17	2.20454e-65	Fib_7	Hbp1
9.83383e-70	0.575579	0.36	0.083	3.17485e-65	Fib_7	Xpot
1.03797e-69	0.455383	0.41	0.102	3.35107e-65	Fib_7	Sgpl1
1.59919e-69	0.714465	0.525	0.16	5.16298e-65	Fib_7	Eif1a
2.06465e-69	0.495137	0.329	0.071	6.66571e-65	Fib_7	Frs2
2.09511e-69	0.4315	0.428	0.11	6.76406e-65	Fib_7	Fam160b1
2.65642e-69	0.435167	0.261	0.046	8.57627e-65	Fib_7	Msantd2
2.87295e-69	0.405861	0.266	0.048	9.27531e-65	Fib_7	Khnyn
6.8085e-69	0.41373	0.269	0.049	2.19812e-64	Fib_7	Arhgef11
7.04392e-69	0.498439	0.264	0.047	2.27413e-64	Fib_7	Slc5a3
1.18308e-68	0.447435	0.379	0.091	3.81956e-64	Fib_7	Insig2
1.37129e-68	0.597241	0.587	0.187	4.42721e-64	Fib_7	Med13l
1.70579e-68	0.471888	0.392	0.095	5.50715e-64	Fib_7	Qrich1
2.01314e-68	0.715013	0.658	0.225	6.49942e-64	Fib_7	Taf1d
2.33455e-68	0.577733	0.446	0.12	7.53711e-64	Fib_7	Rabgap1
3.78519e-68	0.632344	0.533	0.161	1.22205e-63	Fib_7	Prkacb
4.01248e-68	0.49565	0.452	0.122	1.29543e-63	Fib_7	Zrsr2
4.3975e-68	0.434017	0.386	0.092	1.41973e-63	Fib_7	Cdk17
5.23772e-68	0.72588	0.54	0.167	1.691e-63	Fib_7	Trio
7.33201e-68	0.64245	0.668	0.232	2.36714e-63	Fib_7	Hspa9
1.16336e-67	0.560868	0.527	0.16	3.75591e-63	Fib_7	Dnajc5
1.26799e-67	0.660728	0.619	0.206	4.09371e-63	Fib_7	Srek1
1.33611e-67	0.679315	0.58	0.185	4.31364e-63	Fib_7	Skil
1.8612e-67	0.663386	0.533	0.165	6.00888e-63	Fib_7	Ago2
2.19948e-67	0.602426	0.394	0.099	7.10101e-63	Fib_7	Zwint
2.37355e-67	0.470327	0.384	0.094	7.663e-63	Fib_7	Slc39a6
3.84746e-67	0.418321	0.386	0.092	1.24215e-62	Fib_7	Atp6v1h
6.48347e-67	0.362792	0.274	0.052	2.09319e-62	Fib_7	Pias4
9.07647e-67	0.941721	0.997	0.95	2.93034e-62	Fib_7	mt-Co1
1.0902e-66	0.464676	0.282	0.055	3.5197e-62	Fib_7	Csgalnact1
1.23017e-66	0.404216	0.298	0.06	3.97162e-62	Fib_7	Cog5
1.38354e-66	0.583874	0.381	0.096	4.46675e-62	Fib_7	Inf2
1.5541e-66	0.425909	0.332	0.073	5.01741e-62	Fib_7	Plcg1
2.04712e-66	0.495942	0.465	0.131	6.60912e-62	Fib_7	Wsb2
2.31301e-66	0.513255	0.326	0.072	7.46755e-62	Fib_7	Hdac5
2.62662e-66	0.639474	0.522	0.161	8.48005e-62	Fib_7	Ccnt2
3.63561e-66	0.567076	0.781	0.288	1.17376e-61	Fib_7	Gls
3.96051e-66	0.427393	0.285	0.056	1.27865e-61	Fib_7	Tbpl1
4.53247e-66	0.754247	0.796	0.326	1.46331e-61	Fib_7	Ankrd11
5.01389e-66	0.54127	0.54	0.168	1.61873e-61	Fib_7	Brd1
5.59409e-66	0.610711	0.564	0.179	1.80605e-61	Fib_7	Oga
1.00022e-65	0.453149	0.433	0.115	3.2292e-61	Fib_7	Pdlim4
1.11212e-65	0.631356	0.53	0.16	3.59047e-61	Fib_7	Pfkp
1.22146e-65	0.529997	0.546	0.169	3.94349e-61	Fib_7	Kdm5b
1.23199e-65	0.472481	0.48	0.135	3.97748e-61	Fib_7	Basp1
1.41348e-65	0.561132	0.426	0.115	4.56341e-61	Fib_7	Sertad2
1.80749e-65	0.607606	0.347	0.079	5.83549e-61	Fib_7	Tbx3
2.17497e-65	0.558933	0.734	0.268	7.02189e-61	Fib_7	Eprs
2.25425e-65	0.39576	0.316	0.068	7.27786e-61	Fib_7	Nfkb2
2.57532e-65	0.64162	0.36	0.085	8.31442e-61	Fib_7	Sema7a
2.59459e-65	0.45905	0.397	0.1	8.37662e-61	Fib_7	Atp8b1
3.02859e-65	0.497694	0.611	0.202	9.77782e-61	Fib_7	Zfp638
3.49211e-65	0.439392	0.413	0.107	1.12743e-60	Fib_7	Lin7c
4.34693e-65	0.484574	0.454	0.126	1.40341e-60	Fib_7	Atp11b
5.28517e-65	0.514993	0.488	0.142	1.70632e-60	Fib_7	Tpp2
5.70224e-65	0.744914	0.705	0.265	1.84097e-60	Fib_7	Fndc3b
7.23645e-65	0.445826	0.501	0.145	2.33629e-60	Fib_7	Cbfb
7.73315e-65	0.541393	0.473	0.133	2.49665e-60	Fib_7	Cspg4
1.63391e-64	0.450041	0.436	0.12	5.27509e-60	Fib_7	Ppp2r2d
1.68518e-64	0.518666	0.483	0.142	5.4406e-60	Fib_7	Zmym5
1.85906e-64	0.762019	0.423	0.116	6.00197e-60	Fib_7	Trim24
2.65351e-64	0.494005	0.397	0.103	8.56686e-60	Fib_7	Fam204a
2.76032e-64	0.671175	0.775	0.303	8.9117e-60	Fib_7	Ybx3
2.78465e-64	0.514689	0.53	0.164	8.99025e-60	Fib_7	Naa50
3.61595e-64	0.692029	0.386	0.1	1.16741e-59	Fib_7	Slc39a14
4.54628e-64	0.407706	0.319	0.069	1.46776e-59	Fib_7	Tent4b
5.16665e-64	0.358264	0.261	0.049	1.66805e-59	Fib_7	Nup54
5.47933e-64	0.562907	0.368	0.091	1.769e-59	Fib_7	Lnpk
6.44608e-64	0.50973	0.339	0.079	2.08112e-59	Fib_7	Abl2
6.75231e-64	0.516557	0.533	0.167	2.17998e-59	Fib_7	Gpbp1
6.8118e-64	0.366851	0.279	0.055	2.19919e-59	Fib_7	Oser1
6.97426e-64	0.512279	0.305	0.066	2.25164e-59	Fib_7	Usp36
7.268e-64	1.00724	0.501	0.152	2.34647e-59	Fib_7	Thbs1
8.62712e-64	0.549854	0.282	0.057	2.78527e-59	Fib_7	Abhd18
1.07865e-63	0.584125	0.48	0.138	3.48244e-59	Fib_7	Piezo2
1.27903e-63	0.622214	0.582	0.197	4.12936e-59	Fib_7	Rab21
1.50793e-63	0.470857	0.486	0.144	4.86837e-59	Fib_7	Ccdc59
1.51341e-63	0.518984	0.389	0.1	4.88603e-59	Fib_7	Suco
3.24311e-63	0.465298	0.457	0.131	1.04704e-58	Fib_7	Uba5
3.26865e-63	0.473968	0.454	0.128	1.05528e-58	Fib_7	Ccnt1
3.95948e-63	0.426592	0.316	0.068	1.27832e-58	Fib_7	Tes
4.41582e-63	0.389942	0.285	0.058	1.42565e-58	Fib_7	Ubap1
8.4619e-63	0.730868	0.781	0.32	2.73192e-58	Fib_7	Kmt2e
1.20978e-62	0.794875	0.674	0.25	3.90579e-58	Fib_7	Pnrc1
1.25404e-62	0.704337	0.687	0.259	4.04865e-58	Fib_7	Rbm5
1.33193e-62	0.511981	0.418	0.114	4.30015e-58	Fib_7	Znrf1
2.66091e-62	0.339626	0.352	0.083	8.59076e-58	Fib_7	Rmnd5a
3.31521e-62	0.618307	0.264	0.053	1.07032e-57	Fib_7	Gm26724
5.68768e-62	0.488807	0.292	0.063	1.83627e-57	Fib_7	Rev1
5.7404e-62	0.678761	0.402	0.11	1.85329e-57	Fib_7	Clmp
6.01299e-62	0.771807	0.773	0.314	1.94129e-57	Fib_7	Prpf4b
1.28675e-61	0.379508	0.292	0.062	4.15426e-57	Fib_7	Armcx1
1.34801e-61	0.471238	0.454	0.131	4.35205e-57	Fib_7	Cpeb4
2.17293e-61	0.576592	0.491	0.151	7.01531e-57	Fib_7	Fmr1
2.21975e-61	0.800531	0.963	0.569	7.16648e-57	Fib_7	Pkm
2.39094e-61	0.339614	0.376	0.095	7.71915e-57	Fib_7	Map2k1
2.39595e-61	0.385734	0.316	0.071	7.73531e-57	Fib_7	Rab3gap2
2.49046e-61	0.337325	0.292	0.062	8.04044e-57	Fib_7	Rbm15
2.49283e-61	0.652205	0.689	0.26	8.04809e-57	Fib_7	Acin1
2.78666e-61	0.845737	0.334	0.081	8.99674e-57	Fib_7	Ahr
3.0151e-61	0.471365	0.554	0.177	9.73424e-57	Fib_7	Cnot1
3.18333e-61	0.719445	0.551	0.184	1.02774e-56	Fib_7	4932438A13Rik
3.83478e-61	0.458264	0.415	0.114	1.23806e-56	Fib_7	Riok1
4.35496e-61	0.560808	0.499	0.154	1.406e-56	Fib_7	Clock
4.41061e-61	0.728578	0.496	0.156	1.42396e-56	Fib_7	Txnrd1
5.19036e-61	0.561279	0.554	0.181	1.67571e-56	Fib_7	Mga
6.57157e-61	0.444749	0.413	0.112	2.12163e-56	Fib_7	Hk1
8.09143e-61	0.44928	0.251	0.048	2.61232e-56	Fib_7	Nhsl1
9.51793e-61	0.396178	0.311	0.07	3.07286e-56	Fib_7	Pxdc1
9.65195e-61	0.709423	0.473	0.147	3.11613e-56	Fib_7	Ano6
1.00838e-60	0.535772	0.517	0.164	3.25556e-56	Fib_7	Gpatch8
1.01755e-60	0.592513	0.642	0.231	3.28516e-56	Fib_7	2022-03-07
1.26084e-60	0.48806	0.321	0.075	4.07062e-56	Fib_7	Afg3l2
1.2703e-60	0.603356	0.496	0.156	4.10118e-56	Fib_7	Ino80d
2.0954e-60	0.856798	0.368	0.098	6.76501e-56	Fib_7	D10Wsu102e
2.50555e-60	0.388126	0.324	0.075	8.08916e-56	Fib_7	Dhps
2.56911e-60	0.531389	0.543	0.178	8.29438e-56	Fib_7	Zdhhc20
4.67326e-60	0.471552	0.392	0.104	1.50876e-55	Fib_7	Cdk8
5.71768e-60	0.45322	0.264	0.054	1.84595e-55	Fib_7	Rgma
5.9266e-60	0.444738	0.538	0.173	1.9134e-55	Fib_7	Dhx15
6.37536e-60	0.414724	0.423	0.117	2.05829e-55	Fib_7	Kdm5c
6.59553e-60	0.371179	0.324	0.075	2.12937e-55	Fib_7	Mzt1
6.68354e-60	0.869921	0.995	0.706	2.15778e-55	Fib_7	Fn1
7.72674e-60	0.675961	0.88	0.377	2.49458e-55	Fib_7	Hnrnph1
8.34693e-60	0.986473	0.94	0.553	2.69481e-55	Fib_7	Iqgap1
1.00039e-59	0.472933	0.292	0.065	3.22977e-55	Fib_7	Cars
1.03741e-59	0.65598	0.757	0.296	3.34929e-55	Fib_7	Fubp1
1.22695e-59	2.33241	0.399	0.118	3.96122e-55	Fib_7	Hspa1b
1.51197e-59	0.551127	0.601	0.207	4.88141e-55	Fib_7	Srpk2
1.56695e-59	0.753459	0.363	0.095	5.05891e-55	Fib_7	Dnm3os
1.85943e-59	2.19044	0.339	0.088	6.00316e-55	Fib_7	Hspa1a
2.61681e-59	0.491242	0.415	0.116	8.44837e-55	Fib_7	Wbp2
3.18268e-59	0.492053	0.282	0.06	1.02753e-54	Fib_7	Tfpi2
5.13642e-59	0.785083	0.896	0.429	1.65829e-54	Fib_7	Pgam1
7.10152e-59	0.471155	0.614	0.213	2.29273e-54	Fib_7	Sbno1
7.76811e-59	0.545113	0.436	0.128	2.50794e-54	Fib_7	Ghr
9.96122e-59	0.674179	0.757	0.313	3.21598e-54	Fib_7	Hnrnpdl
1.15802e-58	0.508519	0.405	0.112	3.73866e-54	Fib_7	Gigyf1
1.16654e-58	0.435258	0.431	0.123	3.76617e-54	Fib_7	Dnajc13
1.32582e-58	0.417565	0.36	0.092	4.28041e-54	Fib_7	Topors
1.90204e-58	0.666746	0.499	0.156	6.14074e-54	Fib_7	Arhgap31
2.02871e-58	0.431978	0.253	0.051	6.5497e-54	Fib_7	Zfp469
3.19086e-58	0.396689	0.444	0.128	1.03017e-53	Fib_7	Myo5a
3.3731e-58	0.44654	0.465	0.138	1.08901e-53	Fib_7	Srebf2
3.39089e-58	0.381057	0.319	0.075	1.09475e-53	Fib_7	Chkb
3.71265e-58	0.486547	0.473	0.145	1.19863e-53	Fib_7	Cdk13
5.06022e-58	0.478213	0.501	0.158	1.63369e-53	Fib_7	Ppp6r3
5.20786e-58	0.279711	0.413	0.112	1.68136e-53	Fib_7	Rnf149
5.42078e-58	0.426516	0.522	0.168	1.7501e-53	Fib_7	Ppm1a
8.66966e-58	0.702236	0.705	0.275	2.799e-53	Fib_7	Hspg2
9.12176e-58	0.383695	0.373	0.098	2.94496e-53	Fib_7	Zfp330
9.28275e-58	0.383907	0.496	0.155	2.99694e-53	Fib_7	Gm16286
1.24375e-57	0.743062	0.822	0.356	4.01545e-53	Fib_7	Mtdh
1.34231e-57	0.46741	0.41	0.113	4.33364e-53	Fib_7	Arrdc3
1.42186e-57	0.731729	0.846	0.385	4.59047e-53	Fib_7	Prrc2c
1.46887e-57	0.432853	0.368	0.097	4.74225e-53	Fib_7	Ahctf1
1.98382e-57	0.582461	0.525	0.173	6.40475e-53	Fib_7	Rbm26
2.4588e-57	0.283548	0.261	0.053	7.93823e-53	Fib_7	Prelid2
6.46609e-57	0.451219	0.326	0.08	2.08758e-52	Fib_7	Myo1e
8.57174e-57	0.619974	0.42	0.125	2.76739e-52	Fib_7	Zfp326
9.80858e-57	0.344763	0.332	0.081	3.1667e-52	Fib_7	Smad2
1.03587e-56	0.315813	0.561	0.181	3.34431e-52	Fib_7	Anxa7
1.22934e-56	0.438298	0.339	0.086	3.96893e-52	Fib_7	Gramd1a
1.51314e-56	0.396117	0.394	0.107	4.88516e-52	Fib_7	Ppp1r15b
1.71343e-56	0.348898	0.392	0.107	5.53182e-52	Fib_7	Max
1.83115e-56	0.40821	0.577	0.197	5.91187e-52	Fib_7	Fxr1
1.95487e-56	0.353952	0.329	0.081	6.31129e-52	Fib_7	Casc3
3.3677e-56	0.474678	0.567	0.194	1.08726e-51	Fib_7	Kdm5a
3.92094e-56	0.422849	0.407	0.116	1.26588e-51	Fib_7	Sec24b
4.27051e-56	0.527497	0.352	0.094	1.37873e-51	Fib_7	4921524J17Rik
5.88848e-56	0.748854	0.488	0.158	1.9011e-51	Fib_7	Dab2
6.40718e-56	0.668803	0.567	0.201	2.06856e-51	Fib_7	Arid5b
6.59617e-56	0.456665	0.337	0.085	2.12957e-51	Fib_7	Apaf1
8.4536e-56	0.291048	0.47	0.143	2.72925e-51	Fib_7	Snx9
8.6931e-56	0.416756	0.491	0.155	2.80657e-51	Fib_7	Mapk1ip1l
1.09824e-55	0.463865	0.551	0.184	3.54567e-51	Fib_7	Stag1
1.45641e-55	0.52749	0.582	0.203	4.70203e-51	Fib_7	Dlc1
1.49008e-55	0.511571	0.452	0.139	4.81071e-51	Fib_7	Zranb1
1.95889e-55	0.355224	0.399	0.112	6.32428e-51	Fib_7	Washc4
2.17126e-55	0.603017	0.684	0.268	7.0099e-51	Fib_7	Scaf11
2.92617e-55	0.344371	0.295	0.068	9.44715e-51	Fib_7	Hivep1
3.05576e-55	0.384484	0.394	0.109	9.86553e-51	Fib_7	Vps37a
4.07e-55	0.800677	0.822	0.379	1.314e-50	Fib_7	Atp6v0b
5.70771e-55	0.574202	0.334	0.088	1.84274e-50	Fib_7	Alkbh1
5.86966e-55	0.614762	0.611	0.229	1.89502e-50	Fib_7	Eif4ebp1
6.27027e-55	0.305412	0.282	0.063	2.02436e-50	Fib_7	Gjc1
6.40638e-55	0.376681	0.36	0.094	2.0683e-50	Fib_7	Stk40
6.97442e-55	0.541304	0.392	0.112	2.25169e-50	Fib_7	P2rx4
1.17262e-54	0.535418	0.465	0.148	3.78579e-50	Fib_7	Arhgef40
1.45478e-54	0.426283	0.441	0.134	4.69675e-50	Fib_7	Ptpn9
1.48389e-54	0.489738	0.587	0.209	4.79075e-50	Fib_7	Srsf10
1.91516e-54	0.272464	0.269	0.058	6.18311e-50	Fib_7	Tollip
1.97249e-54	0.487337	0.439	0.134	6.36818e-50	Fib_7	Srcap
2.12399e-54	1.35704	0.556	0.204	6.85731e-50	Fib_7	Ier3
2.27874e-54	0.409502	0.339	0.088	7.35692e-50	Fib_7	Ice1
2.46748e-54	0.41464	0.253	0.054	7.96626e-50	Fib_7	Mnt
2.60943e-54	0.46326	0.483	0.155	8.42454e-50	Fib_7	Gfpt1
2.85553e-54	0.462642	0.632	0.232	9.21908e-50	Fib_7	Pum2
4.12355e-54	0.465448	0.71	0.271	1.33129e-49	Fib_7	Bptf
4.12571e-54	0.496764	0.467	0.15	1.33199e-49	Fib_7	Csnk1g3
4.30428e-54	0.523978	0.329	0.086	1.38964e-49	Fib_7	Arih2
4.32888e-54	0.503088	0.614	0.228	1.39758e-49	Fib_7	Wwtr1
7.88178e-54	0.578365	0.794	0.332	2.54463e-49	Fib_7	Qk
7.9786e-54	0.355265	0.363	0.097	2.57589e-49	Fib_7	4933434E20Rik
8.52396e-54	0.413551	0.376	0.105	2.75196e-49	Fib_7	Otud4
8.59009e-54	0.50344	0.538	0.185	2.77331e-49	Fib_7	Usp7
1.1957e-53	0.452774	0.441	0.135	3.86031e-49	Fib_7	Dmxl1
1.22066e-53	0.60544	0.444	0.136	3.9409e-49	Fib_7	Snx18
1.60621e-53	0.364793	0.504	0.166	5.18565e-49	Fib_7	Yipf5
1.62457e-53	0.441383	0.389	0.11	5.24492e-49	Fib_7	Gpbp1l1
1.86605e-53	0.404866	0.483	0.156	6.02455e-49	Fib_7	Agfg1
2.0779e-53	0.36205	0.258	0.056	6.7085e-49	Fib_7	Zfp236
2.68115e-53	0.381914	0.614	0.211	8.65611e-49	Fib_7	Ebf1
2.79118e-53	0.403245	0.42	0.126	9.01131e-49	Fib_7	Ppid
4.20095e-53	0.435337	0.467	0.15	1.35628e-48	Fib_7	Safb
4.37776e-53	0.659579	0.467	0.152	1.41336e-48	Fib_7	Osmr
4.52113e-53	0.504125	0.363	0.102	1.45965e-48	Fib_7	Phf20
4.87948e-53	0.600227	0.418	0.129	1.57534e-48	Fib_7	Phldb1
5.49219e-53	0.436552	0.509	0.171	1.77315e-48	Fib_7	Tnpo1
6.93629e-53	0.400798	0.397	0.115	2.23938e-48	Fib_7	Tbc1d15
8.62764e-53	0.346772	0.352	0.094	2.78543e-48	Fib_7	Orc4
9.62453e-53	0.365641	0.381	0.106	3.10728e-48	Fib_7	Sdc1
1.06049e-52	0.546432	0.371	0.104	3.42379e-48	Fib_7	Plekha5
1.17144e-52	0.457622	0.397	0.116	3.78198e-48	Fib_7	Prkd3
1.30985e-52	0.619744	0.316	0.082	4.22886e-48	Fib_7	Zfp532
2.03879e-52	0.491005	0.389	0.115	6.58224e-48	Fib_7	Sec23a
2.84851e-52	0.427776	0.308	0.078	9.19642e-48	Fib_7	Ube2e2
2.85689e-52	0.415328	0.279	0.064	9.22347e-48	Fib_7	Dnajb1
2.94373e-52	0.351442	0.253	0.054	9.50384e-48	Fib_7	Ccdc71l
3.68479e-52	0.489858	0.499	0.166	1.18963e-47	Fib_7	Atf5
3.87228e-52	0.305381	0.407	0.118	1.25016e-47	Fib_7	Ndfip2
4.01936e-52	0.258614	0.384	0.108	1.29765e-47	Fib_7	Lsm8
4.32586e-52	0.548778	0.499	0.172	1.39661e-47	Fib_7	Smad4
4.91675e-52	0.281595	0.332	0.084	1.58737e-47	Fib_7	Foxn2
6.19623e-52	0.33081	0.269	0.061	2.00045e-47	Fib_7	Mbd6
6.54263e-52	0.349487	0.42	0.126	2.11229e-47	Fib_7	Bcl10
9.6013e-52	0.454262	0.564	0.199	3.09978e-47	Fib_7	Larp4b
1.18378e-51	0.893911	0.58	0.219	3.82185e-47	Fib_7	Col15a1
1.34889e-51	0.470934	0.504	0.169	4.35488e-47	Fib_7	Zfp292
1.51765e-51	0.573564	0.366	0.103	4.89972e-47	Fib_7	Clcn3
1.62346e-51	0.47044	0.452	0.139	5.24134e-47	Fib_7	Cdkn1a
2.21433e-51	0.718546	0.794	0.357	7.14897e-47	Fib_7	Btg1
2.24446e-51	0.481774	0.337	0.091	7.24625e-47	Fib_7	Rufy2
2.44438e-51	0.419875	0.394	0.116	7.89167e-47	Fib_7	Arl8a
2.53605e-51	0.345063	0.418	0.126	8.18765e-47	Fib_7	Naa20
2.54609e-51	0.36764	0.253	0.055	8.22004e-47	Fib_7	Rnf19b
2.9424e-51	0.508323	0.251	0.056	9.49953e-47	Fib_7	Uggt2
3.24877e-51	0.450068	0.475	0.159	1.04887e-46	Fib_7	Csnk2a2
3.53483e-51	0.688409	0.715	0.31	1.14122e-46	Fib_7	Bnip3l
4.0359e-51	1.09118	0.48	0.168	1.30299e-46	Fib_7	Ifi203
5.0782e-51	0.543082	0.444	0.142	1.6395e-46	Fib_7	Clk4
6.38362e-51	0.378125	0.496	0.166	2.06095e-46	Fib_7	Ilk
7.30674e-51	0.458589	0.483	0.162	2.35898e-46	Fib_7	Tial1
7.84742e-51	0.569073	0.695	0.278	2.53354e-46	Fib_7	Sqstm1
8.65043e-51	0.520141	0.533	0.188	2.79279e-46	Fib_7	Golga4
9.9732e-51	0.516842	0.718	0.293	3.21985e-46	Fib_7	Morf4l2
1.03447e-50	0.375842	0.258	0.058	3.33979e-46	Fib_7	Bcar1
1.18637e-50	0.342045	0.264	0.06	3.83019e-46	Fib_7	Tent4a
1.33033e-50	0.608586	0.452	0.151	4.29498e-46	Fib_7	Pan3
1.35697e-50	0.400638	0.582	0.211	4.38097e-46	Fib_7	Erbin
1.46594e-50	0.267727	0.269	0.061	4.73278e-46	Fib_7	Ubald1
1.5146e-50	0.274703	0.329	0.085	4.88989e-46	Fib_7	Mtmr2
1.78946e-50	0.412714	0.389	0.114	5.77727e-46	Fib_7	Tbc1d20
2.2219e-50	0.738127	0.593	0.216	7.17341e-46	Fib_7	Mt2
2.83561e-50	0.292581	0.261	0.058	9.15476e-46	Fib_7	Gramd4
2.94862e-50	0.332052	0.316	0.082	9.51961e-46	Fib_7	Tent2
3.13195e-50	0.470239	0.653	0.251	1.01115e-45	Fib_7	Akap9
3.34538e-50	0.506513	0.483	0.163	1.08005e-45	Fib_7	Rbm6
3.37521e-50	0.438299	0.533	0.188	1.08969e-45	Fib_7	Zfr
4.77648e-50	0.37624	0.282	0.069	1.54209e-45	Fib_7	Ipo4
6.26834e-50	0.424507	0.606	0.222	2.02373e-45	Fib_7	Grina
6.27977e-50	0.370161	0.285	0.069	2.02743e-45	Fib_7	Ammecr1
6.42809e-50	0.416984	0.465	0.151	2.07531e-45	Fib_7	Gna13
7.70202e-50	0.324624	0.473	0.154	2.4866e-45	Fib_7	Ndel1
8.75164e-50	0.52308	0.574	0.215	2.82547e-45	Fib_7	Itgav
9.96713e-50	0.994787	0.791	0.396	3.21789e-45	Fib_7	Sat1
1.07821e-49	0.555345	0.507	0.179	3.48099e-45	Fib_7	Cpsf6
1.52882e-49	0.539781	0.251	0.057	4.9358e-45	Fib_7	Srgap1
2.02704e-49	0.443788	0.569	0.213	6.5443e-45	Fib_7	Zc3h15
2.25522e-49	0.345088	0.379	0.111	7.28097e-45	Fib_7	Cdc42bpb
2.52665e-49	0.359174	0.366	0.104	8.15729e-45	Fib_7	Mau2
2.88759e-49	0.634699	0.807	0.362	9.3226e-45	Fib_7	Rock2
3.07344e-49	0.427857	0.313	0.083	9.92259e-45	Fib_7	Sec16a
3.14294e-49	0.729122	0.577	0.219	1.0147e-44	Fib_7	Tnfaip2
3.21093e-49	0.357025	0.251	0.056	1.03665e-44	Fib_7	Pknox1
3.25169e-49	0.431862	0.627	0.235	1.04981e-44	Fib_7	Nr3c1
3.64771e-49	0.460807	0.444	0.144	1.17766e-44	Fib_7	Pdpn
5.16682e-49	0.42111	0.426	0.134	1.66811e-44	Fib_7	4930402H24Rik
5.82838e-49	0.333874	0.439	0.14	1.88169e-44	Fib_7	Nf1
6.2214e-49	0.405535	0.384	0.114	2.00858e-44	Fib_7	Wdr43
6.60263e-49	0.711347	0.828	0.424	2.13166e-44	Fib_7	Eif5
6.85657e-49	0.608587	0.35	0.103	2.21364e-44	Fib_7	Kif13b
1.06909e-48	0.49078	0.77	0.33	3.45156e-44	Fib_7	Esd
1.07045e-48	0.344991	0.342	0.093	3.45595e-44	Fib_7	Cdkn2b
1.26891e-48	0.343	0.363	0.104	4.09666e-44	Fib_7	Mybbp1a
1.46778e-48	0.534526	0.658	0.263	4.73874e-44	Fib_7	Copa
2.77315e-48	0.709134	0.799	0.382	8.9531e-44	Fib_7	Myh9
2.79694e-48	0.262987	0.399	0.12	9.02991e-44	Fib_7	Ckap5
3.85524e-48	0.347795	0.509	0.177	1.24466e-43	Fib_7	Rnf11
4.43278e-48	0.358972	0.337	0.094	1.43112e-43	Fib_7	Inppl1
4.56245e-48	0.64552	0.352	0.103	1.47299e-43	Fib_7	Syn3
4.70221e-48	0.401192	0.366	0.106	1.51811e-43	Fib_7	Arl8b
5.15334e-48	0.410663	0.598	0.222	1.66376e-43	Fib_7	Celf1
7.63818e-48	0.271693	0.415	0.129	2.46599e-43	Fib_7	Snrpa1
8.58647e-48	0.381955	0.36	0.105	2.77214e-43	Fib_7	Tbc1d23
8.7954e-48	0.558966	0.527	0.195	2.83959e-43	Fib_7	Ranbp2
8.95935e-48	0.43986	0.449	0.149	2.89253e-43	Fib_7	Lrrfip2
9.06583e-48	0.464528	0.402	0.127	2.9269e-43	Fib_7	Ehmt1
1.12214e-47	0.453578	0.316	0.087	3.62283e-43	Fib_7	Chpf2
1.14902e-47	0.678768	0.546	0.212	3.70962e-43	Fib_7	Esyt2
1.19288e-47	0.468483	0.305	0.082	3.8512e-43	Fib_7	Agl
1.33835e-47	0.427991	0.522	0.189	4.32087e-43	Fib_7	Nras
2.20641e-47	0.433104	0.452	0.149	7.12339e-43	Fib_7	Ecpas
2.23415e-47	0.324675	0.285	0.071	7.21295e-43	Fib_7	Sipa1l3
2.53765e-47	0.747836	0.911	0.464	8.1928e-43	Fib_7	Luc7l2
3.04845e-47	0.268277	0.332	0.091	9.84193e-43	Fib_7	Gnl1
3.06316e-47	0.288258	0.465	0.154	9.8894e-43	Fib_7	U2af2
3.79158e-47	1.00702	0.501	0.195	1.22411e-42	Fib_7	Mir100hg
3.79381e-47	0.365247	0.366	0.109	1.22483e-42	Fib_7	Tnks
4.50437e-47	0.386654	0.339	0.097	1.45423e-42	Fib_7	Kpna3
5.49564e-47	0.319826	0.316	0.085	1.77427e-42	Fib_7	Tbc1d1
5.56758e-47	0.426692	0.621	0.242	1.79749e-42	Fib_7	Arhgap5
5.69468e-47	0.445531	0.394	0.123	1.83853e-42	Fib_7	Pcnx
5.82797e-47	0.807577	0.89	0.475	1.88156e-42	Fib_7	Aebp1
6.93103e-47	0.485053	0.53	0.193	2.23768e-42	Fib_7	Sp3
7.91193e-47	0.42179	0.319	0.088	2.55437e-42	Fib_7	Plxna1
8.05935e-47	0.374585	0.298	0.078	2.60196e-42	Fib_7	Camsap1
8.20824e-47	0.34649	0.279	0.07	2.65003e-42	Fib_7	Nrf1
8.37021e-47	0.44699	0.527	0.192	2.70232e-42	Fib_7	Gnb4
8.79913e-47	0.364576	0.311	0.083	2.8408e-42	Fib_7	Il4ra
9.32537e-47	0.307412	0.285	0.072	3.0107e-42	Fib_7	Map2k4
9.91703e-47	0.34725	0.3	0.08	3.20171e-42	Fib_7	Ubtd1
1.17313e-46	0.412856	0.329	0.093	3.78745e-42	Fib_7	AW549877
2.03283e-46	0.323212	0.418	0.133	6.56299e-42	Fib_7	Sh3kbp1
2.38896e-46	0.435085	0.274	0.07	7.71276e-42	Fib_7	Nlgn2
2.43412e-46	0.401296	0.298	0.079	7.85856e-42	Fib_7	Nup153
2.54068e-46	0.688683	0.911	0.5	8.2026e-42	Fib_7	Cald1
4.1838e-46	0.483949	0.418	0.138	1.35074e-41	Fib_7	Rnps1
4.5943e-46	0.384002	0.35	0.103	1.48327e-41	Fib_7	Zmym2
4.60201e-46	0.31115	0.272	0.067	1.48576e-41	Fib_7	Siah1a
5.45664e-46	0.292768	0.326	0.091	1.76168e-41	Fib_7	Spty2d1
5.60127e-46	0.266065	0.379	0.114	1.80837e-41	Fib_7	Kif2a
6.49345e-46	0.366736	0.415	0.134	2.09641e-41	Fib_7	Ap3d1
7.91332e-46	0.303306	0.373	0.113	2.55481e-41	Fib_7	Mef2d
8.12839e-46	0.387438	0.339	0.098	2.62425e-41	Fib_7	Dmtf1
8.52203e-46	0.295397	0.366	0.109	2.75134e-41	Fib_7	Lats1
8.69044e-46	0.353768	0.53	0.195	2.80571e-41	Fib_7	Cttn
8.7104e-46	0.402715	0.504	0.176	2.81215e-41	Fib_7	Kdm7a
9.54371e-46	0.343621	0.269	0.067	3.08119e-41	Fib_7	Cyb5r1
1.05993e-45	0.384275	0.47	0.161	3.42198e-41	Fib_7	Cux1
1.09624e-45	0.505116	0.551	0.211	3.53921e-41	Fib_7	Map4
1.11448e-45	0.395422	0.389	0.122	3.59811e-41	Fib_7	Fam193a
1.33956e-45	0.332786	0.507	0.178	4.32476e-41	Fib_7	Atp13a3
1.41054e-45	0.357357	0.352	0.104	4.55392e-41	Fib_7	Usp48
1.64424e-45	0.359596	0.386	0.12	5.30844e-41	Fib_7	Nsd2
2.2442e-45	0.699231	0.862	0.432	7.2454e-41	Fib_7	Zeb2
2.39501e-45	0.628124	0.598	0.249	7.7323e-41	Fib_7	Nfe2l2
3.02122e-45	0.324253	0.486	0.166	9.75401e-41	Fib_7	Gja1
3.20091e-45	0.278859	0.313	0.086	1.03341e-40	Fib_7	Trak1
3.28482e-45	0.42785	0.663	0.272	1.0605e-40	Fib_7	Tcf12
3.39413e-45	0.380885	0.64	0.25	1.09579e-40	Fib_7	Ppp1r12a
3.92554e-45	0.403618	0.376	0.117	1.26736e-40	Fib_7	Zzz3
5.25172e-45	0.371299	0.251	0.06	1.69552e-40	Fib_7	Klhl28
5.49714e-45	0.498931	0.35	0.104	1.77475e-40	Fib_7	Ulk4
6.15447e-45	0.39459	0.358	0.108	1.98697e-40	Fib_7	Pik3c2a
6.21093e-45	0.325563	0.384	0.119	2.0052e-40	Fib_7	Mon2
6.66174e-45	0.271232	0.264	0.065	2.15074e-40	Fib_7	Edc4
6.91784e-45	0.500811	0.251	0.061	2.23342e-40	Fib_7	Ptprn
6.95685e-45	0.558156	0.373	0.118	2.24602e-40	Fib_7	BC005561
7.04235e-45	0.533233	0.614	0.245	2.27362e-40	Fib_7	Pakap.1
7.29876e-45	0.424665	0.593	0.233	2.3564e-40	Fib_7	Thrap3
7.82356e-45	0.41125	0.397	0.128	2.52584e-40	Fib_7	Suz12
8.82215e-45	0.374806	0.441	0.149	2.84823e-40	Fib_7	Tcerg1
9.71524e-45	0.490574	0.512	0.189	3.13656e-40	Fib_7	Zfp644
1.03968e-44	0.331833	0.285	0.074	3.35659e-40	Fib_7	Ankrd50
1.19501e-44	0.326946	0.53	0.194	3.85809e-40	Fib_7	Atp6ap2
1.22361e-44	0.308267	0.3	0.081	3.95044e-40	Fib_7	Abl1
1.22575e-44	0.518023	0.522	0.192	3.95733e-40	Fib_7	Gm47283
1.23752e-44	0.364847	0.582	0.221	3.99532e-40	Fib_7	Lrrfip1
1.29805e-44	0.424928	0.277	0.071	4.19076e-40	Fib_7	Gsdme
1.38286e-44	0.472727	0.493	0.178	4.46457e-40	Fib_7	Prrc1
1.42337e-44	0.459587	0.423	0.143	4.59536e-40	Fib_7	Ilf2
1.4466e-44	0.57437	0.695	0.29	4.67033e-40	Fib_7	Col5a1
1.48599e-44	0.458936	0.53	0.201	4.79753e-40	Fib_7	Ywhag
1.70185e-44	0.402181	0.313	0.087	5.49443e-40	Fib_7	Lpin2
1.72654e-44	0.604472	0.376	0.118	5.57412e-40	Fib_7	Pdgfa
1.7763e-44	0.603974	0.345	0.107	5.73477e-40	Fib_7	Dlg4
1.92015e-44	0.310909	0.264	0.065	6.19921e-40	Fib_7	Elp1
2.02537e-44	0.392801	0.316	0.089	6.53891e-40	Fib_7	Ebf2
2.04455e-44	0.314349	0.313	0.088	6.60082e-40	Fib_7	Rexo1
2.66078e-44	0.624883	0.608	0.246	8.59034e-40	Fib_7	Sox4
3.00714e-44	0.296028	0.3	0.081	9.70855e-40	Fib_7	Mtf2
3.09744e-44	0.32181	0.407	0.134	1.00001e-39	Fib_7	Dnm1l
3.31124e-44	0.342036	0.392	0.125	1.06904e-39	Fib_7	Epc2
4.01489e-44	0.645912	0.415	0.141	1.29621e-39	Fib_7	Abca1
4.27175e-44	0.445455	0.465	0.164	1.37914e-39	Fib_7	Egfr
4.79765e-44	0.388979	0.546	0.206	1.54892e-39	Fib_7	Xrn2
5.31239e-44	0.329318	0.352	0.105	1.71511e-39	Fib_7	Dhx30
5.89423e-44	0.491346	0.554	0.212	1.90295e-39	Fib_7	Igf2r
6.05444e-44	0.335896	0.345	0.102	1.95468e-39	Fib_7	Usp22
6.51878e-44	0.400907	0.496	0.178	2.10459e-39	Fib_7	Itch
6.81431e-44	0.460412	0.663	0.276	2.2e-39	Fib_7	Lrrc58
7.35715e-44	0.454501	0.47	0.167	2.37526e-39	Fib_7	Soat1
8.12267e-44	0.585424	0.58	0.231	2.6224e-39	Fib_7	Plin2
8.16234e-44	0.296443	0.368	0.113	2.63521e-39	Fib_7	Slc30a9
8.9499e-44	0.347065	0.253	0.063	2.88948e-39	Fib_7	Cep192
1.07088e-43	0.335572	0.311	0.087	3.45735e-39	Fib_7	Hmbox1
1.16668e-43	0.352219	0.462	0.161	3.76661e-39	Fib_7	Kdm1a
1.26798e-43	0.499828	0.59	0.24	4.09367e-39	Fib_7	Pcm1
1.50133e-43	0.364452	0.535	0.203	4.84705e-39	Fib_7	Gnai3
1.5703e-43	0.33048	0.329	0.095	5.06971e-39	Fib_7	Morc3
1.63071e-43	0.563642	0.799	0.377	5.26474e-39	Fib_7	Srsf2
2.05308e-43	0.429775	0.483	0.172	6.62837e-39	Fib_7	Asap1
2.8451e-43	0.355643	0.439	0.149	9.1854e-39	Fib_7	Lamtor3
3.06271e-43	0.645044	1	0.966	9.88796e-39	Fib_7	mt-Co3
3.29279e-43	0.4244	0.277	0.074	1.06308e-38	Fib_7	Zfp407
3.41967e-43	0.362241	0.363	0.113	1.10404e-38	Fib_7	Rnf4
3.45525e-43	0.442208	0.676	0.288	1.11553e-38	Fib_7	Vapa
3.66234e-43	0.408184	0.671	0.28	1.18239e-38	Fib_7	Csnk2a1
4.11796e-43	0.40822	0.679	0.282	1.32948e-38	Fib_7	Mef2a
4.50778e-43	0.304323	0.366	0.115	1.45534e-38	Fib_7	Cdc16
4.84218e-43	0.670721	0.702	0.313	1.5633e-38	Fib_7	Klf6
5.65248e-43	0.406205	0.426	0.145	1.8249e-38	Fib_7	Naa15
5.68987e-43	0.373832	0.462	0.162	1.83697e-38	Fib_7	Bach1
5.76648e-43	0.372127	0.642	0.257	1.86171e-38	Fib_7	Trip12
6.15984e-43	0.395752	0.253	0.064	1.9887e-38	Fib_7	Zfp410
6.33229e-43	0.426396	0.574	0.229	2.04438e-38	Fib_7	Sltm
6.73311e-43	0.475318	0.653	0.274	2.17378e-38	Fib_7	Ttc3
7.28629e-43	0.275766	0.316	0.088	2.35238e-38	Fib_7	Vldlr
7.6765e-43	0.409098	0.548	0.206	2.47836e-38	Fib_7	Oaf
7.92285e-43	0.288305	0.319	0.091	2.55789e-38	Fib_7	Cnep1r1
9.91177e-43	0.42047	0.726	0.313	3.20001e-38	Fib_7	Serinc1
1.14356e-42	0.701738	0.82	0.402	3.69198e-38	Fib_7	Col5a2
1.19965e-42	0.500285	0.619	0.256	3.87309e-38	Fib_7	Nsd3
1.30779e-42	0.389286	0.316	0.092	4.2222e-38	Fib_7	Ier5l
1.60027e-42	0.262773	0.355	0.108	5.16648e-38	Fib_7	Rragc
1.69134e-42	0.423783	0.342	0.105	5.4605e-38	Fib_7	Gtpbp2
1.71189e-42	0.402234	0.342	0.105	5.52684e-38	Fib_7	Spopl
1.93175e-42	0.267516	0.426	0.142	6.23666e-38	Fib_7	Usp19
1.96303e-42	0.35134	0.298	0.084	6.33763e-38	Fib_7	Ankrd10
2.37695e-42	0.36326	0.326	0.098	7.67398e-38	Fib_7	Zcchc9
3.88757e-42	0.342011	0.368	0.117	1.2551e-37	Fib_7	Zfp266
3.95644e-42	0.281855	0.316	0.092	1.27734e-37	Fib_7	Sde2
4.16799e-42	0.376328	0.606	0.238	1.34564e-37	Fib_7	Cdh11
4.16809e-42	0.356877	0.543	0.209	1.34567e-37	Fib_7	Rab6a
5.101e-42	0.528153	0.587	0.238	1.64686e-37	Fib_7	Actn1
5.31011e-42	0.437949	0.653	0.274	1.71437e-37	Fib_7	Ubap2l
7.19094e-42	0.651634	0.992	0.922	2.32159e-37	Fib_7	mt-Co2
7.68494e-42	0.352052	0.606	0.242	2.48108e-37	Fib_7	Arcn1
1.1407e-41	0.338996	0.368	0.116	3.68274e-37	Fib_7	Lsm14a
1.15342e-41	0.272203	0.324	0.095	3.72381e-37	Fib_7	Fxr2
1.15585e-41	0.255739	0.457	0.159	3.73166e-37	Fib_7	Ctnnd1
1.22351e-41	0.322948	0.358	0.112	3.9501e-37	Fib_7	Golga3
1.28117e-41	0.431947	0.838	0.391	4.13627e-37	Fib_7	Rab14
1.55693e-41	0.426912	0.389	0.129	5.02654e-37	Fib_7	Zfp280d
1.86699e-41	0.389736	0.345	0.108	6.02757e-37	Fib_7	Crlf2
1.93054e-41	0.295212	0.352	0.108	6.23276e-37	Fib_7	Dgkh
2.23443e-41	0.297019	0.337	0.102	7.21387e-37	Fib_7	Usp33
2.32747e-41	0.516895	0.407	0.133	7.51423e-37	Fib_7	Thbs4
2.38788e-41	0.37416	0.454	0.163	7.70926e-37	Fib_7	Sf1
2.43937e-41	0.315648	0.277	0.075	7.87549e-37	Fib_7	Mapk8
2.46063e-41	0.277818	0.483	0.175	7.94415e-37	Fib_7	Fyttd1
2.48312e-41	0.321362	0.475	0.17	8.01675e-37	Fib_7	Far1
2.92125e-41	0.288659	0.347	0.107	9.43126e-37	Fib_7	Wwp1
3.70091e-41	0.411241	0.384	0.128	1.19484e-36	Fib_7	Mbtd1
3.77483e-41	0.433018	0.316	0.094	1.2187e-36	Fib_7	Zfp608
4.29023e-41	0.276719	0.277	0.074	1.3851e-36	Fib_7	Rnf115
4.34918e-41	0.259187	0.436	0.149	1.40413e-36	Fib_7	Rbm28
4.63235e-41	0.253369	0.272	0.072	1.49555e-36	Fib_7	Zscan26
5.00293e-41	0.411791	0.282	0.079	1.6152e-36	Fib_7	Trmt1
5.0705e-41	0.304072	0.279	0.076	1.63701e-36	Fib_7	Vasn
6.42292e-41	0.460335	0.418	0.146	2.07364e-36	Fib_7	Stx16
8.60273e-41	0.398536	0.705	0.306	2.77739e-36	Fib_7	Dync1i2
9.45761e-41	0.350426	0.35	0.11	3.05339e-36	Fib_7	Senp2
9.79289e-41	0.482381	0.561	0.228	3.16164e-36	Fib_7	Utrn
1.0394e-40	0.313531	0.402	0.136	3.35571e-36	Fib_7	Myo9b
1.07164e-40	0.361148	0.418	0.141	3.45979e-36	Fib_7	Prkcd
1.0812e-40	0.340299	0.721	0.308	3.49067e-36	Fib_7	Ptbp3
1.13242e-40	0.346548	0.316	0.094	3.65601e-36	Fib_7	Tbk1
1.37669e-40	0.484882	0.358	0.117	4.44466e-36	Fib_7	Rnd3
1.46193e-40	0.347964	0.397	0.135	4.71984e-36	Fib_7	Napg
1.52828e-40	0.350427	0.282	0.079	4.93406e-36	Fib_7	Mta1
1.7791e-40	0.462141	0.598	0.244	5.74383e-36	Fib_7	Ttc14
1.97578e-40	0.447445	0.621	0.258	6.37881e-36	Fib_7	Ankrd17
2.18739e-40	0.34216	0.527	0.205	7.06199e-36	Fib_7	Nrd1
2.59269e-40	0.505799	0.781	0.376	8.37051e-36	Fib_7	Pafah1b1
2.98041e-40	0.275415	0.339	0.105	9.62227e-36	Fib_7	Lzts2
3.30233e-40	0.429126	0.303	0.089	1.06616e-35	Fib_7	Stard13
4.36899e-40	0.37911	0.507	0.195	1.41053e-35	Fib_7	Prrc2a
5.13298e-40	0.322999	0.402	0.138	1.65718e-35	Fib_7	Zc3h14
5.1522e-40	0.38002	0.467	0.17	1.66339e-35	Fib_7	Ivns1abp
5.41828e-40	0.482825	0.266	0.073	1.74929e-35	Fib_7	Fam20c
5.42965e-40	0.277439	0.632	0.258	1.75296e-35	Fib_7	Nono
5.54583e-40	0.253013	0.303	0.088	1.79047e-35	Fib_7	Cic
8.01344e-40	0.358548	0.274	0.076	2.58714e-35	Fib_7	Ndufaf7
8.15606e-40	0.338133	0.319	0.097	2.63318e-35	Fib_7	Atp9b
9.31538e-40	0.340277	0.611	0.252	3.00747e-35	Fib_7	Ubxn4
9.87451e-40	0.753805	0.58	0.247	3.18798e-35	Fib_7	Nfkbia
1.06861e-39	0.45576	0.624	0.268	3.45001e-35	Fib_7	Pura
1.11554e-39	0.330321	0.462	0.168	3.60152e-35	Fib_7	Atp6v1a
1.27067e-39	0.34122	0.376	0.126	4.10237e-35	Fib_7	Zfp451
1.56323e-39	0.376488	0.606	0.252	5.04688e-35	Fib_7	Lnpep
1.63274e-39	0.318743	0.379	0.125	5.27129e-35	Fib_7	Rassf1
1.72573e-39	0.332628	0.266	0.073	5.57151e-35	Fib_7	Rnf214
1.74547e-39	0.333245	0.399	0.139	5.63525e-35	Fib_7	Esf1
1.8762e-39	0.259744	0.358	0.116	6.0573e-35	Fib_7	Arnt
1.8818e-39	0.451235	0.355	0.115	6.07539e-35	Fib_7	Tln2
2.13488e-39	0.377837	0.499	0.192	6.89246e-35	Fib_7	Kdm2a
2.15256e-39	0.402644	0.734	0.324	6.94954e-35	Fib_7	Picalm
2.15275e-39	0.38616	0.274	0.077	6.95015e-35	Fib_7	Trim47
2.57144e-39	0.317386	0.366	0.119	8.30191e-35	Fib_7	Rprd2
2.9175e-39	0.337732	0.47	0.172	9.41913e-35	Fib_7	N4bp2l2
2.94826e-39	0.334799	0.266	0.074	9.51844e-35	Fib_7	Usp12
3.0126e-39	0.608002	0.916	0.492	9.72617e-35	Fib_7	Srrm2
3.26483e-39	0.373294	0.277	0.078	1.05405e-34	Fib_7	Itgb3
3.38733e-39	0.293814	0.413	0.143	1.0936e-34	Fib_7	Hipk3
3.63176e-39	0.265321	0.269	0.073	1.17251e-34	Fib_7	Ddx47
3.67074e-39	0.320738	0.292	0.085	1.1851e-34	Fib_7	Zfyve16
3.95313e-39	0.321247	0.467	0.172	1.27627e-34	Fib_7	Aopep
4.15014e-39	0.324995	0.478	0.177	1.33987e-34	Fib_7	Susd6
4.27042e-39	0.25628	0.444	0.157	1.37871e-34	Fib_7	Odc1
4.71476e-39	0.514805	0.292	0.086	1.52216e-34	Fib_7	Stat2
4.72312e-39	0.289395	0.486	0.18	1.52486e-34	Fib_7	Med13
5.03364e-39	0.397921	0.379	0.129	1.62511e-34	Fib_7	Rchy1
5.36437e-39	0.357472	0.282	0.082	1.73189e-34	Fib_7	Ttc37
5.79942e-39	0.395561	0.525	0.21	1.87234e-34	Fib_7	Chic2
5.86635e-39	0.36541	0.567	0.23	1.89395e-34	Fib_7	Crebbp
6.58545e-39	0.551545	0.449	0.167	2.12611e-34	Fib_7	Ankrd44
6.7386e-39	0.322594	0.428	0.154	2.17556e-34	Fib_7	Dctn1
7.21059e-39	0.364691	0.339	0.109	2.32794e-34	Fib_7	Cxxc5
7.68217e-39	0.402909	0.394	0.138	2.48019e-34	Fib_7	Ppp4r3a
7.92425e-39	0.339404	0.428	0.151	2.55834e-34	Fib_7	Scd1
8.41304e-39	0.289068	0.397	0.136	2.71615e-34	Fib_7	Ccdc186
8.59094e-39	0.344045	0.418	0.147	2.77358e-34	Fib_7	Plod1
8.74934e-39	0.419104	0.305	0.093	2.82473e-34	Fib_7	Fam8a1
9.48787e-39	0.290964	0.452	0.162	3.06316e-34	Fib_7	Gabarapl1
1.13133e-38	0.344414	0.269	0.075	3.6525e-34	Fib_7	Tbce
1.42859e-38	0.415944	0.53	0.211	4.61221e-34	Fib_7	Klf7
1.50644e-38	0.268284	0.399	0.137	4.86354e-34	Fib_7	Golga7
1.7992e-38	0.250223	0.551	0.215	5.80872e-34	Fib_7	Lims1
2.26586e-38	0.309725	0.525	0.201	7.31532e-34	Fib_7	Hif1a
2.3694e-38	0.371991	0.373	0.126	7.6496e-34	Fib_7	Mob1b
2.51063e-38	0.465436	0.674	0.305	8.10557e-34	Fib_7	Zfand5
3.55143e-38	0.303345	0.436	0.158	1.14658e-33	Fib_7	Ubn1
3.94632e-38	0.318024	0.402	0.141	1.27407e-33	Fib_7	Brd9
4.23352e-38	0.41305	0.493	0.193	1.36679e-33	Fib_7	Gatad2b
4.23601e-38	0.298377	0.308	0.093	1.36759e-33	Fib_7	Cmip
5.91269e-38	0.34393	0.329	0.106	1.90891e-33	Fib_7	Btg3
6.80961e-38	0.298352	0.457	0.173	2.19848e-33	Fib_7	Smap1
7.28735e-38	0.637109	0.311	0.097	2.35272e-33	Fib_7	Slc7a2
7.39209e-38	0.324279	0.919	0.458	2.38654e-33	Fib_7	Pgk1
7.73094e-38	0.337327	0.332	0.105	2.49593e-33	Fib_7	Ddx18
8.05682e-38	0.334164	0.593	0.242	2.60114e-33	Fib_7	Zfp207
8.35094e-38	0.350624	0.319	0.098	2.6961e-33	Fib_7	Msmo1
8.63835e-38	0.26451	0.384	0.13	2.78889e-33	Fib_7	Kansl1
9.07059e-38	0.417662	0.376	0.129	2.92844e-33	Fib_7	Auts2
9.43851e-38	0.29127	0.548	0.221	3.04722e-33	Fib_7	Tnks2
9.59631e-38	0.27805	0.473	0.175	3.09817e-33	Fib_7	Myo1b
9.81548e-38	0.312257	0.653	0.284	3.16893e-33	Fib_7	Rsrc2
1.21823e-37	0.327705	0.334	0.107	3.93306e-33	Fib_7	Smndc1
1.45855e-37	0.291651	0.574	0.231	4.70892e-33	Fib_7	Ptprs
1.59565e-37	0.260577	0.347	0.113	5.15154e-33	Fib_7	Anapc4
2.1867e-37	0.325902	0.258	0.072	7.05974e-33	Fib_7	Ap1ar
2.70133e-37	0.425998	0.321	0.103	8.72125e-33	Fib_7	Socs5
2.79588e-37	0.450001	0.7	0.32	9.02651e-33	Fib_7	Pmepa1
2.99688e-37	0.332801	0.496	0.194	9.67544e-33	Fib_7	Srsf1
3.04966e-37	0.441204	0.569	0.241	9.84584e-33	Fib_7	Kmt2a
3.16568e-37	0.298746	0.313	0.098	1.02204e-32	Fib_7	Usp24
4.02065e-37	0.305837	0.402	0.144	1.29807e-32	Fib_7	Klhdc2
4.18652e-37	0.318619	0.386	0.135	1.35162e-32	Fib_7	Marf1
4.23876e-37	0.394644	0.321	0.104	1.36848e-32	Fib_7	Fam76b
4.6313e-37	0.34618	0.386	0.136	1.49522e-32	Fib_7	Cnot4
5.40294e-37	0.286837	0.399	0.14	1.74434e-32	Fib_7	Dtx3
5.68313e-37	0.526079	0.893	0.495	1.8348e-32	Fib_7	Ldha
5.84139e-37	0.377462	0.433	0.162	1.88589e-32	Fib_7	Rc3h2
5.96811e-37	0.273045	0.266	0.075	1.9268e-32	Fib_7	Dipk2a
6.69109e-37	0.299001	0.478	0.182	2.16022e-32	Fib_7	Kmt2c
6.81298e-37	0.503751	0.601	0.257	2.19957e-32	Fib_7	Nav1
7.48167e-37	0.287156	0.329	0.105	2.41546e-32	Fib_7	Nae1
8.21863e-37	0.259825	0.305	0.094	2.65339e-32	Fib_7	Dnajc21
8.46954e-37	0.351538	0.394	0.14	2.73439e-32	Fib_7	Bdp1
8.73804e-37	0.303748	0.347	0.114	2.82108e-32	Fib_7	Atf2
1.03922e-36	0.294914	0.389	0.134	3.35511e-32	Fib_7	Tnfaip8
1.71055e-36	0.38486	0.608	0.26	5.52251e-32	Fib_7	Tulp4
1.83339e-36	0.352023	0.642	0.284	5.9191e-32	Fib_7	Ube2b
2.9741e-36	0.360302	0.342	0.114	9.60189e-32	Fib_7	Akap8l
3.09309e-36	0.399467	0.619	0.266	9.98604e-32	Fib_7	Usp34
3.50537e-36	0.530348	0.825	0.415	1.13171e-31	Fib_7	Rsrp1
3.75719e-36	0.52773	0.862	0.443	1.21301e-31	Fib_7	Csnk1a1
5.04408e-36	0.282136	0.305	0.095	1.62848e-31	Fib_7	Lonp2
5.29311e-36	0.268792	0.522	0.212	1.70888e-31	Fib_7	Nckap1
5.42443e-36	0.380538	0.332	0.11	1.75128e-31	Fib_7	Slc4a2
6.18953e-36	0.40929	0.316	0.104	1.99829e-31	Fib_7	Ttc19
6.27987e-36	0.344391	0.316	0.102	2.02746e-31	Fib_7	Htt
6.44453e-36	0.253529	0.253	0.071	2.08061e-31	Fib_7	Ppp1r37
7.31734e-36	0.31663	0.368	0.128	2.3624e-31	Fib_7	Tor1aip2
7.32359e-36	0.292845	0.507	0.2	2.36442e-31	Fib_7	Wac
7.74052e-36	0.299808	0.274	0.081	2.49903e-31	Fib_7	Clk3
8.14586e-36	0.2523	0.261	0.074	2.62989e-31	Fib_7	Gabpa
8.27557e-36	0.338231	0.352	0.119	2.67177e-31	Fib_7	9930021J03Rik
8.62689e-36	0.365877	0.324	0.105	2.78519e-31	Fib_7	Dlg1
1.29373e-35	0.31497	0.436	0.162	4.1768e-31	Fib_7	Pds5a
1.34516e-35	0.341894	0.48	0.188	4.34284e-31	Fib_7	Abi1
1.45174e-35	0.405163	0.757	0.353	4.68695e-31	Fib_7	Ncor1
1.55298e-35	0.608726	0.569	0.249	5.0138e-31	Fib_7	Cebpd
1.57629e-35	0.303948	0.379	0.132	5.08907e-31	Fib_7	Tanc1
1.59255e-35	0.284074	0.512	0.205	5.14155e-31	Fib_7	Zmynd11
1.59827e-35	0.267759	0.287	0.087	5.16001e-31	Fib_7	Nxf1
1.7036e-35	0.380664	0.446	0.168	5.50008e-31	Fib_7	Lox
2.26164e-35	0.272114	0.316	0.1	7.30172e-31	Fib_7	Zfp740
2.27816e-35	0.279973	0.376	0.129	7.35503e-31	Fib_7	Mpp6
2.64434e-35	0.394681	0.666	0.295	8.53725e-31	Fib_7	Clk1
2.69854e-35	0.279497	0.272	0.08	8.71223e-31	Fib_7	Ank
2.91743e-35	0.289031	0.279	0.084	9.41891e-31	Fib_7	Sec24c
2.92583e-35	0.576595	0.282	0.088	9.44604e-31	Fib_7	E530011L22Rik
3.07492e-35	0.333348	0.319	0.104	9.92738e-31	Fib_7	Clasp1
3.3848e-35	0.339237	0.311	0.099	1.09278e-30	Fib_7	Lrch3
3.55277e-35	0.396043	0.789	0.378	1.14701e-30	Fib_7	Tpr
4.12832e-35	0.307735	0.585	0.246	1.33283e-30	Fib_7	Mtpn
4.22938e-35	0.44105	0.809	0.392	1.36546e-30	Fib_7	Atrx
4.89313e-35	0.327271	0.433	0.165	1.57975e-30	Fib_7	Rsbn1l
6.34968e-35	0.2564	0.36	0.124	2.04999e-30	Fib_7	Rnf6
6.66745e-35	0.337886	0.608	0.262	2.15259e-30	Fib_7	Lima1
6.89554e-35	0.318611	0.29	0.089	2.22622e-30	Fib_7	Xpo6
7.15895e-35	0.291054	0.319	0.104	2.31127e-30	Fib_7	Gtf3c2
8.35451e-35	0.395477	0.441	0.169	2.69725e-30	Fib_7	mt-Nd6
8.9023e-35	0.412131	0.282	0.087	2.87411e-30	Fib_7	Selenoi
9.64837e-35	0.337717	0.407	0.153	3.11498e-30	Fib_7	Asph
1.32791e-34	0.328879	0.556	0.231	4.28716e-30	Fib_7	Ubr5
1.40885e-34	0.262462	0.556	0.234	4.54848e-30	Fib_7	Rheb
1.59328e-34	0.263656	0.71	0.323	5.14391e-30	Fib_7	Sf3b2
1.71875e-34	0.391874	0.261	0.078	5.54898e-30	Fib_7	Fut8
1.7421e-34	0.503169	0.713	0.346	5.62437e-30	Fib_7	Akap13
2.32243e-34	0.334506	0.475	0.189	7.49797e-30	Fib_7	Fip1l1
2.36118e-34	0.251338	0.285	0.087	7.62308e-30	Fib_7	Nectin3
2.8241e-34	0.444049	0.533	0.224	9.1176e-30	Fib_7	Rb1cc1
2.9816e-34	0.290086	0.522	0.214	9.62608e-30	Fib_7	Rab18
3.98461e-34	0.569213	0.898	0.515	1.28643e-29	Fib_7	Fus
4.12502e-34	0.276581	0.436	0.167	1.33176e-29	Fib_7	Setd2
5.06324e-34	0.288232	0.251	0.072	1.63467e-29	Fib_7	Zdhhc17
5.25402e-34	0.290174	0.305	0.099	1.69626e-29	Fib_7	Exoc6b
5.65868e-34	0.492497	0.838	0.439	1.82691e-29	Fib_7	Rtn4
6.42365e-34	0.353357	0.577	0.252	2.07387e-29	Fib_7	Luc7l3
6.45093e-34	0.298185	0.58	0.246	2.08268e-29	Fib_7	Strn3
6.55699e-34	0.443711	0.794	0.397	2.11692e-29	Fib_7	Hnrnpa0
7.25489e-34	0.30208	0.423	0.16	2.34224e-29	Fib_7	Zfp871
7.87445e-34	0.305947	0.251	0.073	2.54227e-29	Fib_7	Trip10
9.73171e-34	0.305562	0.285	0.089	3.14188e-29	Fib_7	Dennd2a
9.80996e-34	0.305635	0.311	0.101	3.16715e-29	Fib_7	Vps13a
9.83293e-34	0.269368	0.308	0.1	3.17456e-29	Fib_7	Rbm4b
1.04445e-33	0.260608	0.439	0.167	3.37202e-29	Fib_7	Pnpla8
1.06576e-33	0.352998	0.29	0.093	3.44079e-29	Fib_7	Pard3
1.18381e-33	0.484041	0.413	0.157	3.82194e-29	Fib_7	Rian
1.31202e-33	0.357019	0.329	0.112	4.23586e-29	Fib_7	Ssbp2
1.71276e-33	0.268216	0.371	0.133	5.52966e-29	Fib_7	Sav1
1.72094e-33	0.29622	0.326	0.11	5.55605e-29	Fib_7	Maml3
1.86411e-33	0.332585	0.554	0.232	6.01829e-29	Fib_7	Mkln1
1.96483e-33	0.567007	0.358	0.127	6.34346e-29	Fib_7	Sgk1
2.18995e-33	0.265755	0.394	0.143	7.07026e-29	Fib_7	Acsl4
2.24025e-33	0.410299	0.46	0.181	7.23264e-29	Fib_7	Tshz2
3.14827e-33	0.282554	0.436	0.17	1.01642e-28	Fib_7	Stx7
3.26688e-33	0.399846	0.431	0.169	1.05471e-28	Fib_7	Pdgfrb
3.93e-33	0.588372	0.444	0.18	1.2688e-28	Fib_7	Mndal
4.00552e-33	0.340987	0.653	0.29	1.29318e-28	Fib_7	Cast
4.47934e-33	0.326346	0.41	0.155	1.44615e-28	Fib_7	Tnpo3
4.48637e-33	0.342769	0.266	0.083	1.44842e-28	Fib_7	Tbc1d17
4.52327e-33	0.27088	0.266	0.08	1.46034e-28	Fib_7	Mfhas1
6.63056e-33	0.358738	0.577	0.251	2.14067e-28	Fib_7	Birc6
7.80818e-33	0.357059	0.3	0.098	2.52087e-28	Fib_7	Pip4p1
8.30014e-33	0.340884	0.316	0.107	2.6797e-28	Fib_7	Yeats2
8.4857e-33	0.314158	0.54	0.228	2.73961e-28	Fib_7	Itpripl2
1.2559e-32	0.337741	0.36	0.131	4.05466e-28	Fib_7	Mllt10
1.28796e-32	0.251882	0.285	0.091	4.15819e-28	Fib_7	Samd4
1.29039e-32	0.330984	0.251	0.075	4.16601e-28	Fib_7	Ric1
1.31056e-32	0.328107	0.499	0.202	4.23114e-28	Fib_7	Tent5a
1.52988e-32	0.257348	0.313	0.104	4.93922e-28	Fib_7	Jak2
1.54541e-32	0.299497	0.253	0.077	4.98937e-28	Fib_7	Rhbdf1
1.86065e-32	0.307185	0.384	0.142	6.00712e-28	Fib_7	Agpat4
2.14449e-32	0.399876	0.319	0.111	6.92349e-28	Fib_7	Arfgap1
2.21769e-32	0.34177	0.329	0.115	7.1598e-28	Fib_7	Prdm2
2.35499e-32	0.264378	0.319	0.107	7.60309e-28	Fib_7	Rnf181
2.55117e-32	0.350244	0.36	0.132	8.23644e-28	Fib_7	4833420G17Rik
3.19511e-32	0.291162	0.561	0.246	1.03154e-27	Fib_7	Zfp91
3.27868e-32	0.252866	0.261	0.08	1.05852e-27	Fib_7	Arhgap42
4.1705e-32	0.342752	0.368	0.136	1.34645e-27	Fib_7	Asxl2
6.73031e-32	0.298436	0.512	0.219	2.17288e-27	Fib_7	Gng12
8.18336e-32	0.363441	0.303	0.102	2.642e-27	Fib_7	Sorcs2
9.18742e-32	0.30314	0.376	0.139	2.96616e-27	Fib_7	Phc3
9.91487e-32	0.277131	0.269	0.084	3.20101e-27	Fib_7	Smg7
1.0513e-31	0.29145	0.313	0.106	3.39411e-27	Fib_7	Chuk
1.28995e-31	0.476984	0.697	0.333	4.16461e-27	Fib_7	Arglu1
2.08782e-31	0.281734	0.316	0.107	6.74054e-27	Fib_7	Col4a3bp
2.13584e-31	0.278862	0.308	0.105	6.89556e-27	Fib_7	Epc1
2.28147e-31	0.267983	0.765	0.354	7.36573e-27	Fib_7	Hdlbp
2.81679e-31	0.312553	0.598	0.266	9.09402e-27	Fib_7	Zmiz1
3.26814e-31	0.34366	0.426	0.171	1.05512e-26	Fib_7	Mdm4
4.10696e-31	0.254019	0.334	0.118	1.32593e-26	Fib_7	Usp16
4.12734e-31	0.264166	0.274	0.087	1.33251e-26	Fib_7	Asxl1
4.16602e-31	0.254635	0.313	0.107	1.345e-26	Fib_7	Rbm33
4.97158e-31	0.536274	0.768	0.4	1.60507e-26	Fib_7	Ctnnb1
5.64293e-31	0.347933	0.624	0.286	1.82182e-26	Fib_7	Ash1l
5.64399e-31	0.292386	0.292	0.097	1.82216e-26	Fib_7	Fam193b
5.89701e-31	0.445475	0.791	0.394	1.90385e-26	Fib_7	Rbms1
5.94237e-31	0.252889	0.339	0.122	1.91849e-26	Fib_7	Fbxo11
1.00352e-30	0.331758	0.522	0.226	3.23988e-26	Fib_7	Ccdc88a
1.51445e-30	0.303797	0.371	0.141	4.8894e-26	Fib_7	Dlst
1.54112e-30	0.405457	0.661	0.316	4.9755e-26	Fib_7	Pnisr
2.23821e-30	0.348437	0.661	0.318	7.22606e-26	Fib_7	Gsk3b
2.88668e-30	0.320972	0.653	0.302	9.31964e-26	Fib_7	Eif4g1
3.14589e-30	0.313213	0.287	0.097	1.01565e-25	Fib_7	Maco1
3.31224e-30	0.267571	0.295	0.101	1.06936e-25	Fib_7	Lemd2
3.54522e-30	1.00814	0.58	0.255	1.14457e-25	Fib_7	Ccl2
4.82319e-30	0.417684	0.426	0.172	1.55717e-25	Fib_7	Git2
4.9169e-30	0.258635	0.321	0.11	1.58742e-25	Fib_7	Smim41
5.51468e-30	0.279987	0.337	0.121	1.78041e-25	Fib_7	Csnk1g1
5.52783e-30	0.265452	0.287	0.097	1.78466e-25	Fib_7	Usp40
5.62502e-30	0.359256	0.253	0.08	1.81604e-25	Fib_7	Crybg3
5.93462e-30	0.359729	0.42	0.172	1.91599e-25	Fib_7	Trim35
6.45902e-30	0.272225	0.426	0.172	2.0853e-25	Fib_7	Mapk1
1.24916e-29	0.293881	0.373	0.144	4.03293e-25	Fib_7	Tug1
1.27188e-29	0.342853	0.961	0.562	4.10625e-25	Fib_7	Mif
2.3168e-29	0.371749	0.775	0.379	7.47978e-25	Fib_7	Tcf25
2.48911e-29	0.277763	0.3	0.104	8.0361e-25	Fib_7	Med15
2.88686e-29	0.295855	0.337	0.124	9.32022e-25	Fib_7	Chd1
2.92516e-29	0.337796	0.394	0.154	9.44388e-25	Fib_7	Fosl2
4.66729e-29	0.251748	0.462	0.195	1.50683e-24	Fib_7	Pum1
5.71058e-29	0.325052	0.368	0.141	1.84366e-24	Fib_7	4632427E13Rik
5.83849e-29	0.309409	0.493	0.215	1.88496e-24	Fib_7	Bod1l
7.32978e-29	0.371312	0.53	0.239	2.36642e-24	Fib_7	Pnn
7.89237e-29	0.309884	0.321	0.118	2.54805e-24	Fib_7	Rnf111
8.32922e-29	0.262747	0.632	0.275	2.68909e-24	Fib_7	Postn
8.33657e-29	0.351637	0.883	0.464	2.69146e-24	Fib_7	Timp1
1.01139e-28	0.283	0.313	0.113	3.26526e-24	Fib_7	Nudt5
1.38141e-28	0.284681	0.42	0.174	4.45987e-24	Fib_7	Plod3
1.70802e-28	0.269769	0.253	0.082	5.51435e-24	Fib_7	Gab2
1.72238e-28	0.357222	0.765	0.38	5.56071e-24	Fib_7	Mmp14
1.78625e-28	0.486631	1	0.958	5.7669e-24	Fib_7	mt-Atp6
1.79693e-28	0.305476	0.332	0.124	5.80139e-24	Fib_7	Fat1
2.8638e-28	0.297927	0.433	0.181	9.24577e-24	Fib_7	Ppp2r2a
3.71627e-28	0.355262	0.319	0.118	1.1998e-23	Fib_7	Angptl2
4.2345e-28	0.266244	0.339	0.13	1.36711e-23	Fib_7	Stx5a
5.07324e-28	0.369432	0.486	0.209	1.6379e-23	Fib_7	Tgfb1
5.97697e-28	0.263609	0.269	0.091	1.92966e-23	Fib_7	2700081O15Rik
6.90985e-28	0.272158	0.595	0.269	2.23085e-23	Fib_7	Lamc1
9.37745e-28	0.264863	0.614	0.291	3.02751e-23	Fib_7	Ctnna1
1.09212e-27	0.523244	0.961	0.677	3.52591e-23	Fib_7	Col1a1
1.13684e-27	0.285275	0.478	0.206	3.67027e-23	Fib_7	Zfhx3
1.3343e-27	0.262524	0.394	0.159	4.30778e-23	Fib_7	Cdc42bpa
1.4445e-27	0.263729	0.261	0.087	4.66357e-23	Fib_7	Zfp397
1.60315e-27	0.282131	0.261	0.086	5.17577e-23	Fib_7	Arl4c
1.75586e-27	0.299356	0.504	0.223	5.66878e-23	Fib_7	Sod2
2.14441e-27	0.573193	0.504	0.236	6.92323e-23	Fib_7	Resf1
2.6679e-27	0.26462	0.535	0.244	8.61331e-23	Fib_7	Zranb2
4.81914e-27	0.303685	0.624	0.305	1.55586e-22	Fib_7	Vdac1
7.61081e-27	0.270397	0.339	0.132	2.45715e-22	Fib_7	Ankhd1
7.68167e-27	0.255277	0.624	0.286	2.48003e-22	Fib_7	Serpine2
1.45833e-26	0.25574	0.53	0.239	4.70821e-22	Fib_7	Nfat5
1.70652e-26	0.298709	0.277	0.098	5.5095e-22	Fib_7	Slc39a10
2.10063e-26	0.277119	0.493	0.218	6.78188e-22	Fib_7	Nupr1
2.58512e-26	0.307908	0.313	0.117	8.34606e-22	Fib_7	Col12a1
3.32394e-26	0.263612	0.264	0.093	1.07313e-21	Fib_7	Wtip
3.36974e-26	0.329282	0.611	0.295	1.08792e-21	Fib_7	Ogt
4.96789e-26	0.263809	0.757	0.376	1.60388e-21	Fib_7	AC149090.1
6.29425e-26	0.252293	0.514	0.231	2.0321e-21	Fib_7	Tardbp
1.15358e-25	0.316571	0.444	0.196	3.72433e-21	Fib_7	Raph1
1.99173e-25	0.451637	0.272	0.099	6.43031e-21	Fib_7	5031425E22Rik
2.00251e-25	0.321012	0.462	0.209	6.4651e-21	Fib_7	Rbbp6
2.05104e-25	0.272973	0.386	0.162	6.62177e-21	Fib_7	Dctn4
2.73741e-25	0.299943	0.347	0.139	8.83774e-21	Fib_7	Cwf19l2
3.43008e-25	0.285753	0.522	0.246	1.1074e-20	Fib_7	Stat3
3.99148e-25	0.295088	0.392	0.166	1.28865e-20	Fib_7	Atxn2
5.17652e-25	0.315383	0.48	0.217	1.67124e-20	Fib_7	Ubn2
5.72727e-25	0.264786	0.567	0.264	1.84905e-20	Fib_7	Usp9x
6.25918e-25	0.287121	0.308	0.119	2.02078e-20	Fib_7	Afap1
1.4244e-24	0.277236	0.554	0.264	4.59868e-20	Fib_7	Huwe1
1.79419e-24	0.255837	0.36	0.149	5.79254e-20	Fib_7	Srpk1
1.22807e-23	0.268138	0.305	0.12	3.96483e-19	Fib_7	Atad2b
1.4761e-23	0.382798	0.872	0.483	4.76558e-19	Fib_7	Son
1.6895e-23	0.269064	0.775	0.39	5.45457e-19	Fib_7	Lum
2.63008e-23	0.38123	0.42	0.193	8.49121e-19	Fib_7	Sntb2
3.24689e-23	0.282113	0.58	0.279	1.04826e-18	Fib_7	Plec
8.6858e-23	0.270808	0.287	0.114	2.80421e-18	Fib_7	Angel2
1.56703e-22	0.307671	0.303	0.121	5.05916e-18	Fib_7	Tgfbr1
2.57024e-22	0.32086	0.7	0.381	8.29801e-18	Fib_7	Kif5b
5.47125e-22	0.40472	0.279	0.11	1.76639e-17	Fib_7	Csf1
9.36726e-22	0.283405	0.799	0.439	3.02422e-17	Fib_7	Tcf4
4.19427e-21	0.26023	0.272	0.108	1.35412e-16	Fib_7	Cplane1
1.31623e-20	0.74057	0.668	0.397	4.24946e-16	Fib_7	Junb
2.28486e-20	0.365977	0.927	0.591	7.37668e-16	Fib_7	Ahnak
3.95687e-20	0.263651	0.29	0.12	1.27747e-15	Fib_7	Ago3
5.04018e-20	0.659006	0.634	0.365	1.62722e-15	Fib_7	Jun
3.73823e-19	0.255549	0.93	0.588	1.20689e-14	Fib_7	Aldoa
1.3423e-18	0.32681	0.431	0.208	4.33362e-14	Fib_7	Adamts1
2.30928e-17	0.273013	0.326	0.152	7.4555e-13	Fib_7	Tia1
5.87432e-17	0.3266	0.901	0.57	1.89652e-12	Fib_7	Ctsl
1.04664e-15	0.317883	0.345	0.171	3.37906e-11	Fib_7	Meis2
1.63711e-15	0.788977	0.355	0.178	5.28542e-11	Fib_7	Hspb1
1.08423e-13	0.373538	0.501	0.286	3.50043e-09	Fib_7	Egr1
1.381e-13	0.333455	0.875	0.569	4.45854e-09	Fib_7	Mt1
3.52064e-11	0.30427	0.251	0.125	1.13664e-06	Fib_7	Ube2v2
5.80416e-10	0.374531	0.726	0.512	1.87387e-05	Fib_7	Timp3
3.52578e-09	0.415415	0.713	0.456	0.00011383	Fib_7	Dnaja1
1.46355e-07	0.739538	0.791	0.562	0.00472508	Fib_7	Hsp90aa1
2.28329e-05	0.252753	0.966	0.811	0.737159	Fib_7	Eif1
3.27678e-05	0.284749	0.449	0.314	1	Fib_7	Kcnq1ot1

## Sheet: SMC
p_val	avg_log2FC	pct.1	pct.2	p_val_adj	cluster	gene
0	4.45885	0.644	0.048	0	Fib_8	Rgs5
0	3.11945	0.534	0.014	0	Fib_8	Myh11
0	2.57828	0.708	0.028	0	Fib_8	Notch3
0	2.39626	0.502	0.018	0	Fib_8	Actg2
0	2.21203	0.648	0.038	0	Fib_8	Des
0	2.20953	0.605	0.045	0	Fib_8	Gucy1a1
0	1.88637	0.381	0.005	0	Fib_8	Higd1b
0	1.70687	0.495	0.018	0	Fib_8	Gucy1b1
0	1.70079	0.359	0.007	0	Fib_8	Lmod1
0	1.17073	0.253	0.004	0	Fib_8	Myom1
0	0.970578	0.263	0.003	0	Fib_8	Vtn
0	0.901261	0.278	0.003	0	Fib_8	Trpc6
7.19973e-305	1.32014	0.313	0.008	2.32443e-300	Fib_8	Rgs4
9.60388e-290	1.01379	0.299	0.008	3.10061e-285	Fib_8	Itga7
6.39008e-286	3.05389	0.633	0.06	2.06304e-281	Fib_8	Myl9
1.7737e-279	1.76131	0.381	0.017	5.7264e-275	Fib_8	Cox4i2
6.90998e-278	1.32619	0.452	0.026	2.23089e-273	Fib_8	Aoc3
3.61997e-271	1.18657	0.31	0.01	1.16871e-266	Fib_8	Synpo2
1.00844e-262	0.86177	0.278	0.008	3.25576e-258	Fib_8	Ano1
3.53704e-243	0.724641	0.256	0.007	1.14193e-238	Fib_8	Emid1
2.61405e-238	0.649966	0.263	0.008	8.43946e-234	Fib_8	Mrvi1
2.60434e-209	1.88803	0.612	0.072	8.40811e-205	Fib_8	Ppp1r14a
7.25153e-208	1.81831	0.502	0.05	2.34116e-203	Fib_8	Carmn
2.39217e-207	2.60137	0.808	0.159	7.72311e-203	Fib_8	Pdgfrb
5.34316e-197	1.76605	0.52	0.057	1.72504e-192	Fib_8	Gjc1
1.2368e-192	4.01781	0.804	0.181	3.99302e-188	Fib_8	Acta2
1.04927e-181	1.73185	0.527	0.061	3.38756e-177	Fib_8	Abcc9
1.81545e-178	1.99271	0.801	0.158	5.86118e-174	Fib_8	Mylk
1.17611e-177	3.53515	0.744	0.152	3.79706e-173	Fib_8	Tagln
3.35935e-177	1.5694	0.541	0.066	1.08457e-172	Fib_8	Ptp4a3
1.27703e-159	0.948791	0.263	0.015	4.12289e-155	Fib_8	Adap2
3.45686e-147	1.49656	0.427	0.049	1.11605e-142	Fib_8	Gm13889
4.21754e-145	2.192	0.843	0.239	1.36163e-140	Fib_8	Itga1
7.67311e-144	1.14331	0.488	0.065	2.47726e-139	Fib_8	Pde3a
4.35854e-136	2.03866	0.651	0.134	1.40716e-131	Fib_8	Filip1l
1.83273e-135	1.79261	0.413	0.05	5.91698e-131	Fib_8	Pde5a
6.51295e-130	2.68291	0.744	0.199	2.10271e-125	Fib_8	Tpm2
2.23148e-124	1.78041	0.363	0.042	7.20433e-120	Fib_8	Mustn1
4.38159e-123	1.88195	0.591	0.12	1.4146e-118	Fib_8	Ndufa4l2
1.83086e-116	1.40298	0.32	0.035	5.91094e-112	Fib_8	Kcnj8
4.32332e-114	0.819131	0.313	0.033	1.39578e-109	Fib_8	Prkg1
3.28803e-111	0.974902	0.441	0.07	1.06154e-106	Fib_8	Plekhg2
4.65288e-111	1.58959	0.605	0.132	1.50218e-106	Fib_8	Cspg4
3.40895e-110	2.27699	0.858	0.354	1.10058e-105	Fib_8	Tpm1
6.18429e-110	1.15144	0.577	0.111	1.9966e-105	Fib_8	2022-09-04
1.77244e-106	0.999457	0.438	0.071	5.72232e-102	Fib_8	Arhgef17
1.3385e-104	1.23986	0.555	0.112	4.32134e-100	Fib_8	Col12a1
4.54956e-101	2.32814	0.854	0.371	1.46883e-96	Fib_8	Col4a2
3.31865e-100	0.903098	0.295	0.034	1.07143e-95	Fib_8	Afap1l2
1.5896e-99	0.821643	0.327	0.042	5.13203e-95	Fib_8	Vstm4
6.27636e-99	1.04578	0.641	0.144	2.02632e-94	Fib_8	Epas1
7.65292e-96	1.70956	0.929	0.505	2.47074e-91	Fib_8	Cald1
6.53501e-95	0.9666	0.441	0.077	2.10983e-90	Fib_8	Nes
3.94971e-94	0.663166	0.285	0.033	1.27517e-89	Fib_8	Heyl
1.703e-93	0.858352	0.274	0.031	5.49812e-89	Fib_8	Rasl12
4.72279e-93	1.8145	0.762	0.26	1.52475e-88	Fib_8	Mfge8
2.52252e-92	2.47844	0.897	0.522	8.14396e-88	Fib_8	Col4a1
9.68566e-92	0.660049	0.263	0.029	3.12701e-87	Fib_8	Pde1a
1.00471e-91	0.600754	0.253	0.027	3.24371e-87	Fib_8	Atp1b2
1.21578e-91	1.70594	0.772	0.261	3.92513e-87	Fib_8	Col18a1
1.71212e-90	0.898622	0.331	0.048	5.52759e-86	Fib_8	Cacna1c
3.02803e-88	1.95606	0.687	0.213	9.776e-84	Fib_8	Ebf1
3.49931e-86	0.700106	0.313	0.044	1.12975e-81	Fib_8	Gpc4
3.5165e-86	0.745557	0.427	0.075	1.1353e-81	Fib_8	Rasgrp2
3.12933e-84	1.27873	0.552	0.131	1.0103e-79	Fib_8	Mcam
3.02211e-83	1.66311	0.673	0.208	9.75687e-79	Fib_8	Col5a3
1.93805e-80	1.97245	0.786	0.325	6.25698e-76	Fib_8	Col6a3
2.43097e-80	1.123	0.534	0.131	7.84838e-76	Fib_8	Ednra
8.51433e-80	1.40939	0.79	0.298	2.74885e-75	Fib_8	Mprip
3.00532e-77	0.944754	0.391	0.076	9.70268e-73	Fib_8	Adamts12
3.29257e-77	0.854827	0.367	0.065	1.063e-72	Fib_8	Nexn
6.71782e-77	1.05098	0.413	0.085	2.16885e-72	Fib_8	Gpc6
1.88454e-76	0.749028	0.399	0.076	6.08423e-72	Fib_8	Pelo
1.30816e-74	0.818973	0.292	0.044	4.2234e-70	Fib_8	Pcdh18
3.70342e-73	1.34202	0.754	0.287	1.19565e-68	Fib_8	Lpp
1.6967e-70	1.46991	0.352	0.068	5.47778e-66	Fib_8	Serpine1
1.11197e-69	0.987537	0.63	0.193	3.59e-65	Fib_8	Itgb5
2.47254e-68	0.537298	0.313	0.054	7.9826e-64	Fib_8	Plekhh3
6.60558e-68	1.16022	0.601	0.178	2.13261e-63	Fib_8	Aspn
1.00599e-65	1.11857	0.47	0.118	3.24784e-61	Fib_8	Pdgfa
6.5867e-64	0.58897	0.395	0.085	2.12652e-59	Fib_8	Tbc1d1
7.95992e-64	0.905859	0.452	0.111	2.56986e-59	Fib_8	Smtn
1.73794e-62	0.796731	0.292	0.051	5.61093e-58	Fib_8	Dmd
1.86702e-62	0.422922	0.256	0.039	6.02768e-58	Fib_8	Rem1
2.96468e-62	0.811209	0.349	0.071	9.57148e-58	Fib_8	Tgfb3
2.81892e-61	1.23423	0.58	0.191	9.10088e-57	Fib_8	Adamts2
2.83855e-59	0.795577	0.473	0.128	9.16427e-55	Fib_8	Cacna2d1
3.72487e-58	1.14515	0.9	0.598	1.20257e-53	Fib_8	Itgb1
6.75935e-58	0.696723	0.281	0.052	2.18226e-53	Fib_8	Peli2
9.82704e-58	0.728572	0.356	0.079	3.17266e-53	Fib_8	Arhgap42
1.29445e-57	0.549094	0.27	0.046	4.17913e-53	Fib_8	Pcdh1
8.44902e-57	1.0496	0.609	0.21	2.72777e-52	Fib_8	Lhfp
8.67344e-57	0.427471	0.267	0.045	2.80022e-52	Fib_8	Prkar2b
1.01605e-56	0.777945	0.367	0.084	3.2803e-52	Fib_8	Sema6d
2.95091e-56	0.693923	0.349	0.077	9.52701e-52	Fib_8	Rapgef2
3.58449e-56	1.02112	0.616	0.219	1.15725e-51	Fib_8	Vcl
4.82306e-56	0.616499	0.363	0.081	1.55712e-51	Fib_8	Arhgef7
1.82302e-55	0.65787	0.32	0.065	5.88561e-51	Fib_8	Sorbs1
1.40758e-54	1.12506	0.587	0.204	4.54438e-50	Fib_8	Arid5b
5.29172e-54	0.508635	0.299	0.06	1.70843e-49	Fib_8	Fads3
1.15675e-53	0.616732	0.345	0.076	3.73457e-49	Fib_8	B3gnt2
1.42166e-53	0.693435	0.285	0.057	4.58983e-49	Fib_8	Adcy6
1.52667e-53	0.482064	0.342	0.074	4.92886e-49	Fib_8	1500009L16Rik
4.69295e-53	0.854892	0.299	0.061	1.51512e-48	Fib_8	Rgs16
1.14519e-52	0.786579	0.701	0.26	3.69726e-48	Fib_8	Tns1
1.46125e-52	0.722805	0.37	0.088	4.71763e-48	Fib_8	Olfml2b
2.21023e-52	1.20126	0.616	0.222	7.13574e-48	Fib_8	Col15a1
2.48112e-52	1.495	0.786	0.386	8.01029e-48	Fib_8	Flna
5.60141e-52	0.875703	0.484	0.146	1.80842e-47	Fib_8	Htra1
6.31938e-52	0.676084	0.384	0.096	2.04021e-47	Fib_8	Pear1
6.41824e-52	0.426784	0.416	0.103	2.07213e-47	Fib_8	Gcnt2
1.03889e-51	0.91621	0.573	0.194	3.35407e-47	Fib_8	Gnb4
1.54898e-51	0.863484	0.438	0.121	5.00088e-47	Fib_8	Fblim1
1.71888e-51	0.600884	0.345	0.08	5.5494e-47	Fib_8	Lgalsl
6.26745e-51	0.685996	0.253	0.045	2.02345e-46	Fib_8	Ramp1
9.48311e-51	1.19035	0.623	0.241	3.06162e-46	Fib_8	Actn1
1.2189e-50	1.00894	0.573	0.201	3.93523e-46	Fib_8	Eva1b
2.22839e-50	0.358639	0.288	0.058	7.19437e-46	Fib_8	Msrb3
5.8326e-50	0.564316	0.32	0.071	1.88305e-45	Fib_8	Spry4
1.03725e-49	0.978118	0.655	0.259	3.34878e-45	Fib_8	2022-09-11
4.50696e-49	0.691061	0.338	0.08	1.45507e-44	Fib_8	S1pr3
7.31704e-49	1.01432	0.534	0.177	2.36231e-44	Fib_8	Cd248
8.96948e-49	0.909536	0.431	0.123	2.8958e-44	Fib_8	Fat1
1.02822e-48	0.792399	0.552	0.181	3.31961e-44	Fib_8	Cnn2
7.05847e-48	1.05871	0.58	0.207	2.27883e-43	Fib_8	Dlc1
7.97496e-48	0.755226	0.509	0.163	2.57472e-43	Fib_8	Ehd2
1.65353e-47	0.722098	0.491	0.156	5.33841e-43	Fib_8	Rras
1.81374e-47	0.99737	0.712	0.309	5.85565e-43	Fib_8	Fermt2
1.5406e-46	1.00433	0.783	0.385	4.97384e-42	Fib_8	Tln1
1.58316e-46	0.803023	0.391	0.11	5.11123e-42	Fib_8	Ate1
4.90413e-46	0.47661	0.37	0.096	1.5833e-41	Fib_8	Dbndd2
5.8663e-46	0.619738	0.413	0.118	1.89394e-41	Fib_8	Angptl2
8.81566e-46	0.666247	0.427	0.127	2.84613e-41	Fib_8	Tgfb1i1
1.1161e-45	0.934063	0.516	0.177	3.60334e-41	Fib_8	Myo1b
3.19552e-45	0.713302	0.37	0.1	1.03167e-40	Fib_8	Atp2b4
1.17919e-44	0.817577	0.552	0.192	3.80701e-40	Fib_8	Mef2c
1.34545e-44	1.51216	0.641	0.283	4.3438e-40	Fib_8	Meg3
8.04808e-44	0.544487	0.548	0.184	2.59832e-39	Fib_8	Rhoj
1.04531e-43	0.406842	0.288	0.065	3.37477e-39	Fib_8	Naalad2
1.61844e-43	0.391101	0.335	0.082	5.22514e-39	Fib_8	Spry1
2.34926e-43	1.21128	0.673	0.306	7.58457e-39	Fib_8	Col6a2
3.40816e-43	0.992724	0.541	0.202	1.10032e-38	Fib_8	Loxl2
6.23925e-43	1.08958	0.698	0.295	2.01434e-38	Fib_8	Col5a1
8.04299e-43	0.531057	0.335	0.087	2.59668e-38	Fib_8	2310022B05Rik
1.44149e-42	0.905977	0.726	0.317	4.65386e-38	Fib_8	Csrp1
3.32327e-42	0.5578	0.31	0.077	1.07292e-37	Fib_8	Nid2
5.04125e-42	0.631478	0.47	0.147	1.62757e-37	Fib_8	Tinagl1
1.33101e-41	0.553645	0.295	0.07	4.29716e-37	Fib_8	Khdrbs3
1.12372e-40	1.22452	0.915	0.697	3.62793e-36	Fib_8	Igfbp7
5.68012e-40	0.550814	0.402	0.12	1.83383e-35	Fib_8	Daam1
9.10532e-40	0.528168	0.423	0.132	2.93965e-35	Fib_8	Myo1c
3.15576e-39	1.49486	0.459	0.158	1.01884e-34	Fib_8	Thbs1
1.08158e-38	0.85996	0.63	0.274	3.49189e-34	Fib_8	Pten
1.15921e-38	0.451358	0.317	0.082	3.74249e-34	Fib_8	Mical1
1.73379e-38	0.615304	0.381	0.115	5.59756e-34	Fib_8	Ptk2
1.82067e-38	1.0668	0.448	0.159	5.87804e-34	Fib_8	Rian
1.97395e-38	0.631441	0.313	0.084	6.37291e-34	Fib_8	Farp1
2.85054e-38	0.341495	0.26	0.059	9.20297e-34	Fib_8	Filip1
2.93397e-38	0.651127	0.651	0.267	9.47232e-34	Fib_8	Actn4
2.93905e-38	0.460642	0.377	0.109	9.48873e-34	Fib_8	Itpr1
4.72033e-38	1.26179	0.683	0.353	1.52396e-33	Fib_8	Col6a1
5.47592e-38	0.563015	0.413	0.132	1.7679e-33	Fib_8	Arhgef25
7.77737e-38	0.553119	0.381	0.114	2.51092e-33	Fib_8	Map3k20
1.31914e-37	0.66489	0.335	0.095	4.25884e-33	Fib_8	Rasal2
1.40757e-37	0.521425	0.509	0.178	4.54434e-33	Fib_8	Pdlim1
2.12851e-37	0.58327	0.512	0.184	6.8719e-33	Fib_8	Rap2a
8.44947e-37	1.69203	0.431	0.154	2.72791e-32	Fib_8	Ccn2
8.69392e-37	0.314556	0.253	0.058	2.80683e-32	Fib_8	Adamts4
1.77361e-36	0.827967	0.324	0.092	5.72611e-32	Fib_8	Dnajb4
1.92749e-36	0.473152	0.253	0.059	6.2229e-32	Fib_8	Sox5
4.84413e-36	0.567065	0.555	0.211	1.56393e-31	Fib_8	Myof
1.97886e-35	0.861046	0.37	0.115	6.38876e-31	Fib_8	Crim1
2.12812e-35	0.409912	0.335	0.095	6.87064e-31	Fib_8	Tfpi
2.29602e-35	0.517186	0.548	0.205	7.41269e-31	Fib_8	Bmp1
3.87017e-35	0.580686	0.423	0.139	1.24948e-30	Fib_8	Palld
5.59126e-35	0.682853	0.278	0.072	1.80514e-30	Fib_8	Wwp2
5.64124e-35	0.544233	0.32	0.092	1.82127e-30	Fib_8	Samd4
1.90615e-34	0.463803	0.434	0.149	6.15401e-30	Fib_8	Pdlim7
2.11691e-34	0.415371	0.37	0.115	6.83445e-30	Fib_8	C1qtnf6
2.77792e-34	0.452473	0.345	0.1	8.96852e-30	Fib_8	9930111J21Rik2
3.53445e-34	0.619357	0.313	0.091	1.1411e-29	Fib_8	Jag1
3.78051e-34	0.831676	0.601	0.256	1.22054e-29	Fib_8	Ppp1r12a
4.27402e-34	0.531278	0.359	0.112	1.37987e-29	Fib_8	Kank2
5.25496e-34	0.547725	0.427	0.144	1.69656e-29	Fib_8	Piezo2
5.41276e-34	0.811069	0.534	0.217	1.74751e-29	Fib_8	Igf2r
1.32689e-33	0.413984	0.313	0.089	4.28385e-29	Fib_8	Pcdh19
1.41874e-33	0.307402	0.295	0.079	4.5804e-29	Fib_8	Sh2b3
2.33297e-33	0.539019	0.537	0.212	7.53201e-29	Fib_8	Anxa6
3.38694e-33	1.05966	0.733	0.389	1.09347e-28	Fib_8	Myh9
4.95432e-33	0.354399	0.37	0.116	1.5995e-28	Fib_8	Esyt1
4.97681e-33	0.578963	0.409	0.14	1.60676e-28	Fib_8	Nab1
8.54718e-33	0.530179	0.456	0.166	2.75946e-28	Fib_8	Maged2
9.58073e-33	0.528974	0.448	0.16	3.09314e-28	Fib_8	Cryab
1.35575e-32	0.452703	0.431	0.147	4.37703e-28	Fib_8	Pls3
1.5159e-32	0.807019	0.431	0.149	4.89409e-28	Fib_8	Flt1
1.7916e-32	0.583755	0.477	0.176	5.78417e-28	Fib_8	Hspb1
1.90877e-32	0.91377	0.765	0.44	6.16246e-28	Fib_8	Tpm4
1.98571e-32	0.65257	0.438	0.16	6.41088e-28	Fib_8	Cdc42bpa
2.80949e-32	0.384123	0.285	0.079	9.07045e-28	Fib_8	Vasn
5.04528e-32	0.433767	0.399	0.133	1.62887e-27	Fib_8	Tnfaip1
7.57912e-32	0.288861	0.352	0.107	2.44692e-27	Fib_8	Rasa3
7.95434e-32	0.390679	0.27	0.072	2.56806e-27	Fib_8	Sema5a
9.02083e-32	0.931411	0.541	0.225	2.91238e-27	Fib_8	Rarres2
1.06552e-31	0.908522	0.786	0.44	3.44003e-27	Fib_8	Zeb2
1.27962e-31	0.294232	0.456	0.16	4.13127e-27	Fib_8	Ssbp4
1.63597e-31	0.417021	0.31	0.092	5.28173e-27	Fib_8	Rab13
3.36898e-31	0.476313	0.345	0.11	1.08768e-26	Fib_8	Ubr1
7.22832e-31	0.612603	0.648	0.294	2.33366e-26	Fib_8	Prrx1
7.53838e-31	0.495563	0.423	0.154	2.43377e-26	Fib_8	P3h3
8.82281e-31	1.32469	0.662	0.335	2.84844e-26	Fib_8	Fabp5
9.3284e-31	0.426092	0.253	0.067	3.01167e-26	Fib_8	Pla2r1
9.6817e-31	0.455544	0.285	0.08	3.12574e-26	Fib_8	Fhl2
2.49633e-30	0.615613	0.345	0.111	8.05939e-26	Fib_8	Dgkh
2.76868e-30	0.391332	0.26	0.071	8.93868e-26	Fib_8	Adgra2
3.32341e-30	0.722839	0.633	0.29	1.07296e-25	Fib_8	Serpine2
3.44398e-30	0.943426	0.854	0.516	1.11189e-25	Fib_8	Sparcl1
3.45762e-30	0.787015	0.779	0.408	1.11629e-25	Fib_8	Col5a2
3.97088e-30	1.05057	0.359	0.125	1.282e-25	Fib_8	Ccn1
6.06708e-30	0.456058	0.456	0.172	1.95876e-25	Fib_8	Ilk
6.8628e-30	0.506923	0.473	0.183	2.21565e-25	Fib_8	Luzp1
1.02873e-29	0.319983	0.388	0.131	3.32127e-25	Fib_8	Pofut2
1.32124e-29	0.633191	0.491	0.197	4.26563e-25	Fib_8	Raph1
1.48231e-29	0.279524	0.391	0.133	4.78563e-25	Fib_8	Pold4
1.93523e-29	0.889541	0.598	0.282	6.24788e-25	Fib_8	Plec
2.48184e-29	0.557202	0.381	0.134	8.01262e-25	Fib_8	Dab2ip
2.793e-29	1.11479	0.947	0.828	9.0172e-25	Fib_8	Myl6
3.20325e-29	0.619549	0.534	0.227	1.03417e-24	Fib_8	Tnrc6c
4.44798e-29	0.511797	0.292	0.087	1.43603e-24	Fib_8	Ptprf
6.08803e-29	0.591755	0.587	0.257	1.96552e-24	Fib_8	Nbeal1
6.18779e-29	0.371175	0.363	0.123	1.99773e-24	Fib_8	Ift43
6.85753e-29	0.549077	0.427	0.157	2.21395e-24	Fib_8	Prss23
2.21392e-28	0.451147	0.292	0.09	7.14763e-24	Fib_8	Ccdc6
2.26086e-28	0.504211	0.584	0.253	7.29918e-24	Fib_8	Mxd4
3.49529e-28	0.287248	0.363	0.12	1.12845e-23	Fib_8	Myo10
4.355e-28	0.26646	0.285	0.085	1.40601e-23	Fib_8	Ginm1
4.93639e-28	0.425739	0.377	0.132	1.59371e-23	Fib_8	Ndrg2
7.09009e-28	0.678702	0.288	0.092	2.28904e-23	Fib_8	Ppp1r12b
7.32895e-28	0.353566	0.327	0.103	2.36615e-23	Fib_8	Cbfa2t3
1.47162e-27	0.397642	0.278	0.083	4.75113e-23	Fib_8	Fez2
3.41977e-27	0.341693	0.509	0.205	1.10407e-22	Fib_8	Cd151
3.4488e-27	0.391905	0.313	0.098	1.11344e-22	Fib_8	Esam
3.53812e-27	0.291499	0.488	0.194	1.14228e-22	Fib_8	Ccdc85b
3.79365e-27	0.505485	0.263	0.077	1.22478e-22	Fib_8	Ccdc107
3.86523e-27	0.703283	0.623	0.28	1.24789e-22	Fib_8	Postn
5.53138e-27	0.673528	0.495	0.209	1.7858e-22	Fib_8	Zfhx3
5.86582e-27	0.539522	0.523	0.221	1.89378e-22	Fib_8	Lims1
1.1406e-26	0.394463	0.377	0.138	3.68243e-22	Fib_8	Armcx3
1.36692e-26	0.57254	0.384	0.144	4.41311e-22	Fib_8	Dtx3
1.446e-26	0.545974	0.438	0.168	4.66841e-22	Fib_8	Tbx2
1.56034e-26	0.711549	0.73	0.423	5.03754e-22	Fib_8	2022-09-07
1.58646e-26	0.950692	0.488	0.214	5.12189e-22	Fib_8	Map1b
1.66255e-26	0.477303	0.399	0.15	5.36755e-22	Fib_8	Blmh
2.12354e-26	0.434944	0.302	0.098	6.85584e-22	Fib_8	Unc5b
3.22638e-26	0.440718	0.381	0.142	1.04164e-21	Fib_8	Apbb2
3.27188e-26	0.537326	0.509	0.213	1.05633e-21	Fib_8	Mast4
4.9938e-26	0.799082	0.957	0.905	1.61225e-21	Fib_8	mt-Cytb
5.14511e-26	0.251615	0.295	0.094	1.6611e-21	Fib_8	Cdc42ep5
6.19007e-26	0.368631	0.338	0.118	1.99846e-21	Fib_8	Adam9
7.77391e-26	0.772129	0.395	0.154	2.50981e-21	Fib_8	Errfi1
1.0328e-25	1.10347	0.947	0.821	3.33438e-21	Fib_8	Sparc
1.18673e-25	0.623948	0.359	0.134	3.83137e-21	Fib_8	Phldb2
1.3057e-25	0.296257	0.352	0.124	4.21544e-21	Fib_8	Kdelr3
1.72529e-25	0.571595	0.335	0.118	5.57011e-21	Fib_8	Tln2
3.35306e-25	0.50649	0.349	0.124	1.08253e-20	Fib_8	Nrp2
4.88213e-25	1.02021	0.253	0.078	1.57619e-20	Fib_8	Ifitm1
6.14757e-25	0.298624	0.274	0.085	1.98474e-20	Fib_8	Trib2
7.3054e-25	0.330151	0.267	0.083	2.35855e-20	Fib_8	Bcl7b
7.948e-25	0.547094	0.452	0.192	2.56601e-20	Fib_8	Lamb2
8.22943e-25	0.381043	0.295	0.098	2.65687e-20	Fib_8	Tnks1bp1
8.64072e-25	0.839012	0.598	0.291	2.78966e-20	Fib_8	Rbpms
9.94588e-25	0.446732	0.359	0.133	3.21103e-20	Fib_8	Snrk
1.12935e-24	2.10535	0.267	0.086	3.64612e-20	Fib_8	Pdzd2
1.15059e-24	0.30243	0.349	0.125	3.71467e-20	Fib_8	Ext2
1.23448e-24	0.332022	0.327	0.112	3.98551e-20	Fib_8	Il1r1
1.47653e-24	0.659401	0.523	0.234	4.76697e-20	Fib_8	Utrn
1.78541e-24	0.394125	0.331	0.115	5.76418e-20	Fib_8	Btbd3
2.02412e-24	0.263627	0.31	0.104	6.53487e-20	Fib_8	Rell1
3.81596e-24	0.410145	0.445	0.184	1.23198e-19	Fib_8	Pkd1
4.46093e-24	0.325853	0.356	0.13	1.44021e-19	Fib_8	Crtc3
4.94048e-24	0.490687	0.712	0.361	1.59503e-19	Fib_8	Hdlbp
5.07449e-24	0.417553	0.26	0.082	1.6383e-19	Fib_8	Bcr
6.46088e-24	0.493213	0.416	0.17	2.08589e-19	Fib_8	Prkacb
9.1128e-24	0.419479	0.498	0.216	2.94207e-19	Fib_8	Eif4g3
1.29975e-23	0.376487	0.253	0.078	4.19625e-19	Fib_8	Abi2
2.54955e-23	0.461817	0.423	0.175	8.23123e-19	Fib_8	Thra
2.63121e-23	0.431243	0.616	0.293	8.49488e-19	Fib_8	Crip2
2.70097e-23	0.422692	0.256	0.081	8.72007e-19	Fib_8	Bcl9l
2.79567e-23	0.425303	0.555	0.252	9.02583e-19	Fib_8	Lamb1
2.86007e-23	0.353899	0.381	0.145	9.23373e-19	Fib_8	Pdlim2
3.53095e-23	0.468616	0.302	0.106	1.13997e-18	Fib_8	Uvrag
3.58666e-23	0.534217	0.448	0.189	1.15795e-18	Fib_8	Ets1
4.061e-23	0.557754	0.498	0.225	1.31109e-18	Fib_8	Map1lc3a
5.18627e-23	0.288371	0.292	0.098	1.67439e-18	Fib_8	Fnbp1l
5.22926e-23	0.397104	0.338	0.126	1.68827e-18	Fib_8	Rsrc1
5.46064e-23	0.448892	0.555	0.256	1.76297e-18	Fib_8	Atp2a2
5.88521e-23	0.420449	0.331	0.122	1.90004e-18	Fib_8	Zcchc14
7.25794e-23	0.456512	0.342	0.128	2.34322e-18	Fib_8	Map4k3
1.25944e-22	0.371813	0.32	0.116	4.06609e-18	Fib_8	Yif1b
1.28353e-22	0.739228	0.537	0.266	4.14388e-18	Fib_8	Cygb
1.47915e-22	0.464294	0.52	0.233	4.77542e-18	Fib_8	Itpripl2
1.58718e-22	0.36973	0.416	0.171	5.12421e-18	Fib_8	Man1a2
2.03415e-22	0.632569	0.416	0.179	6.56727e-18	Fib_8	Syne2
2.15932e-22	0.300556	0.363	0.14	6.97138e-18	Fib_8	Ccser2
2.4301e-22	0.435364	0.488	0.218	7.84557e-18	Fib_8	Esyt2
3.40649e-22	0.288627	0.427	0.176	1.09978e-17	Fib_8	Hadha
3.53269e-22	0.545362	0.495	0.224	1.14053e-17	Fib_8	Tead1
3.58537e-22	0.567667	0.658	0.348	1.15754e-17	Fib_8	Nid1
3.86594e-22	0.678315	0.598	0.302	1.24812e-17	Fib_8	Il6st
3.95995e-22	0.275739	0.317	0.113	1.27847e-17	Fib_8	Arl6ip4
4.64158e-22	0.381603	0.359	0.141	1.49853e-17	Fib_8	Ptpn9
5.36136e-22	0.394069	0.402	0.166	1.73091e-17	Fib_8	Fkbp10
5.51587e-22	0.547346	0.577	0.281	1.7808e-17	Fib_8	Bptf
6.7406e-22	0.388	0.42	0.171	2.1762e-17	Fib_8	Pik3r1
8.04654e-22	0.526004	0.609	0.3	2.59782e-17	Fib_8	Nr2f2
9.16099e-22	0.511269	0.488	0.22	2.95762e-17	Fib_8	Thy1
1.32266e-21	0.271389	0.512	0.221	4.27021e-17	Fib_8	H2afv
1.83328e-21	0.372884	0.253	0.084	5.91874e-17	Fib_8	Tspan17
1.89884e-21	0.484012	0.559	0.268	6.13042e-17	Fib_8	Lama4
2.91435e-21	0.31969	0.274	0.094	9.40897e-17	Fib_8	Chst2
2.99625e-21	0.391897	0.598	0.284	9.67338e-17	Fib_8	Hspg2
3.15135e-21	0.622523	0.285	0.103	1.01741e-16	Fib_8	Tgfb2
4.20636e-21	0.32885	0.434	0.186	1.35802e-16	Fib_8	Lasp1
4.57308e-21	0.349524	0.278	0.096	1.47642e-16	Fib_8	F2r
5.17468e-21	0.357997	0.27	0.094	1.67065e-16	Fib_8	Cabin1
5.38566e-21	0.367277	0.331	0.126	1.73876e-16	Fib_8	Ppp1r12c
6.11443e-21	0.332202	0.516	0.231	1.97404e-16	Fib_8	Tmco1
6.31701e-21	0.366842	0.374	0.152	2.03945e-16	Fib_8	Dcbld2
6.94693e-21	0.467192	0.48	0.218	2.24282e-16	Fib_8	Map4
7.27113e-21	0.320307	0.384	0.158	2.34748e-16	Fib_8	Parva
8.60505e-21	0.303434	0.313	0.116	2.77814e-16	Fib_8	Mrpl58
9.60662e-21	0.629944	0.993	0.967	3.1015e-16	Fib_8	mt-Co3
1.07494e-20	0.406371	0.263	0.091	3.47046e-16	Fib_8	Agrn
1.41576e-20	0.302935	0.302	0.111	4.57078e-16	Fib_8	Nr2f6
1.46198e-20	0.481092	0.381	0.159	4.72001e-16	Fib_8	Osmr
1.8562e-20	0.344581	0.27	0.095	5.99275e-16	Fib_8	Wtip
2.40148e-20	0.503277	0.267	0.094	7.75319e-16	Fib_8	B130024G19Rik
2.52044e-20	0.496855	0.406	0.178	8.13724e-16	Fib_8	Aopep
2.72064e-20	0.282993	0.484	0.216	8.78358e-16	Fib_8	Rsu1
2.74341e-20	0.281012	0.253	0.085	8.85709e-16	Fib_8	Exosc4
2.95625e-20	0.310228	0.406	0.168	9.54424e-16	Fib_8	Tmf1
3.34969e-20	0.642543	0.367	0.15	1.08145e-15	Fib_8	Fam129a
3.3819e-20	0.290335	0.406	0.169	1.09185e-15	Fib_8	Ntan1
4.84754e-20	0.264375	0.434	0.186	1.56503e-15	Fib_8	Npdc1
4.85124e-20	0.398758	0.263	0.093	1.56622e-15	Fib_8	Rexo1
5.31167e-20	0.575853	0.349	0.144	1.71487e-15	Fib_8	Basp1
5.52791e-20	0.470302	0.288	0.104	1.78469e-15	Fib_8	4930523C07Rik
8.22757e-20	0.370354	0.477	0.22	2.65627e-15	Fib_8	Colgalt1
9.12946e-20	0.633803	0.367	0.155	2.94745e-15	Fib_8	Ap3m1
1.09282e-19	0.507194	0.548	0.272	3.52818e-15	Fib_8	Cyb5r3
1.37245e-19	0.456733	0.306	0.12	4.43096e-15	Fib_8	Parp3
1.46926e-19	0.401561	0.32	0.126	4.74351e-15	Fib_8	Slmap
1.63782e-19	0.518321	0.616	0.32	5.2877e-15	Fib_8	Rcn3
1.77209e-19	0.336468	0.637	0.325	5.72119e-15	Fib_8	Ifi27
2.46696e-19	0.369063	0.434	0.19	7.96457e-15	Fib_8	Rhob
2.79995e-19	0.292912	0.459	0.208	9.03965e-15	Fib_8	Fam104a
3.45333e-19	0.41872	0.491	0.238	1.11491e-14	Fib_8	Ubr5
3.55114e-19	0.355377	0.267	0.097	1.14649e-14	Fib_8	Marveld1
3.98313e-19	0.326269	0.374	0.156	1.28595e-14	Fib_8	Nudcd3
4.16091e-19	0.324125	0.377	0.159	1.34335e-14	Fib_8	Dazap1
4.27921e-19	0.8986	0.456	0.221	1.38154e-14	Fib_8	Fabp4
4.49154e-19	0.428014	0.63	0.333	1.4501e-14	Fib_8	Picalm
4.5341e-19	0.456199	0.292	0.112	1.46383e-14	Fib_8	Epn2
4.55803e-19	0.291973	0.548	0.266	1.47156e-14	Fib_8	Psmd7
4.65356e-19	0.386811	0.381	0.165	1.5024e-14	Fib_8	Amotl1
5.22843e-19	0.339818	0.281	0.104	1.688e-14	Fib_8	Nnmt
6.79119e-19	0.484716	0.847	0.535	2.19254e-14	Fib_8	Nedd4
6.85443e-19	0.416514	0.391	0.17	2.21295e-14	Fib_8	Chd6
7.1958e-19	0.288566	0.48	0.218	2.32317e-14	Fib_8	Rbms3
7.32911e-19	0.389826	0.502	0.238	2.3662e-14	Fib_8	Eif4ebp1
8.94407e-19	0.355865	0.452	0.209	2.88759e-14	Fib_8	Ddr2
9.3132e-19	0.25426	0.342	0.139	3.00677e-14	Fib_8	Ap1s1
9.81048e-19	0.376685	0.484	0.231	3.16731e-14	Fib_8	Ccnd2
1.48849e-18	0.473978	0.406	0.177	4.80559e-14	Fib_8	Col8a1
2.03964e-18	0.302461	0.26	0.093	6.58497e-14	Fib_8	Il3ra
2.39229e-18	0.257103	0.327	0.131	7.72351e-14	Fib_8	Oaz2
2.39693e-18	0.56186	0.548	0.286	7.73848e-14	Fib_8	Pcolce
2.50075e-18	0.427481	0.295	0.115	8.07368e-14	Fib_8	Scarf2
2.80042e-18	0.38186	0.331	0.135	9.04115e-14	Fib_8	Erlec1
2.87334e-18	0.354321	0.53	0.255	9.27657e-14	Fib_8	Nsd1
3.0916e-18	0.375024	0.381	0.166	9.98124e-14	Fib_8	Chd9
3.33912e-18	0.284037	0.527	0.253	1.07804e-13	Fib_8	Pakap.1
3.45001e-18	0.262396	0.445	0.204	1.11384e-13	Fib_8	H13
4.05014e-18	0.383594	0.47	0.224	1.30759e-13	Fib_8	Dctn2
4.77769e-18	0.581842	0.982	0.923	1.54248e-13	Fib_8	mt-Co2
5.67113e-18	0.366934	0.413	0.187	1.83092e-13	Fib_8	Plxnb2
6.22602e-18	0.475268	0.434	0.202	2.01007e-13	Fib_8	Chd3
6.72402e-18	0.412521	0.345	0.143	2.17085e-13	Fib_8	Snx18
9.73613e-18	0.274516	0.502	0.237	3.14331e-13	Fib_8	Axl
1.24282e-17	0.260777	0.448	0.204	4.01246e-13	Fib_8	Cpd
1.703e-17	0.286671	0.26	0.096	5.49813e-13	Fib_8	Iars2
1.76712e-17	0.260275	0.278	0.105	5.70514e-13	Fib_8	Cers4
1.80837e-17	0.339283	0.569	0.289	5.83831e-13	Fib_8	Ndufa11
1.84137e-17	0.430697	0.423	0.199	5.94485e-13	Fib_8	Ypel3
2.66155e-17	0.346819	0.772	0.438	8.59282e-13	Fib_8	Ndufa13
2.67777e-17	0.291315	0.577	0.288	8.64519e-13	Fib_8	Csnk2a1
3.03539e-17	0.306904	0.413	0.194	9.79975e-13	Fib_8	Cnn3
3.15054e-17	0.258094	0.441	0.2	1.01715e-12	Fib_8	Abcf1
3.54939e-17	0.326389	0.292	0.115	1.14592e-12	Fib_8	Ctdspl
3.82303e-17	0.298236	0.552	0.274	1.23427e-12	Fib_8	Lamc1
3.9438e-17	0.461761	0.352	0.155	1.27326e-12	Fib_8	Herc2
4.28996e-17	0.427567	0.74	0.436	1.38501e-12	Fib_8	Fbn1
4.42677e-17	0.27724	0.267	0.101	1.42918e-12	Fib_8	Sipa1
6.11471e-17	0.530308	0.819	0.557	1.97413e-12	Fib_8	Rrbp1
6.58965e-17	0.306123	0.359	0.157	2.12747e-12	Fib_8	Leprotl1
7.10118e-17	0.257066	0.491	0.235	2.29262e-12	Fib_8	Peak1
7.93177e-17	0.330151	0.626	0.321	2.56077e-12	Fib_8	Pnisr
1.09823e-16	0.344608	0.512	0.248	3.54564e-12	Fib_8	Cyth3
1.26335e-16	0.295041	0.374	0.166	4.07872e-12	Fib_8	Ifngr2
1.51093e-16	0.872356	0.698	0.437	4.87804e-12	Fib_8	Dstn
1.80959e-16	0.579323	0.989	0.994	5.84225e-12	Fib_8	Malat1
2.25352e-16	0.310145	0.623	0.325	7.2755e-12	Fib_8	Prpf4b
2.33595e-16	0.293151	0.445	0.214	7.54161e-12	Fib_8	Ddx24
2.53912e-16	0.312477	0.327	0.141	8.19756e-12	Fib_8	Ccdc186
2.56309e-16	0.276046	0.391	0.183	8.27493e-12	Fib_8	Ikbip
2.73358e-16	0.321905	0.445	0.211	8.82535e-12	Fib_8	Ddx46
2.99428e-16	0.254433	0.384	0.173	9.66703e-12	Fib_8	Pxdn
3.40563e-16	0.257024	0.253	0.096	1.09951e-11	Fib_8	Pard3
3.44322e-16	0.279727	0.256	0.098	1.11164e-11	Fib_8	Adam12
3.69127e-16	0.514458	0.626	0.354	1.19173e-11	Fib_8	Calu
4.09485e-16	0.258857	0.27	0.106	1.32202e-11	Fib_8	Ubap2
4.10864e-16	0.517723	0.601	0.359	1.32647e-11	Fib_8	Gng11
4.43647e-16	0.270523	0.527	0.26	1.43231e-11	Fib_8	Nudt4
5.62399e-16	0.261152	0.299	0.124	1.81571e-11	Fib_8	Ptpn11
5.74135e-16	0.410523	0.391	0.182	1.8536e-11	Fib_8	Rbm26
6.50528e-16	0.275086	0.559	0.283	2.10023e-11	Fib_8	Ube3a
6.53323e-16	0.384586	0.708	0.386	2.10925e-11	Fib_8	Tcf25
7.13798e-16	0.313671	0.352	0.154	2.3045e-11	Fib_8	Sdf2
7.47519e-16	0.264292	0.409	0.186	2.41337e-11	Fib_8	Camk1
8.3052e-16	0.2909	0.324	0.14	2.68133e-11	Fib_8	Tmem259
8.60963e-16	0.408359	0.281	0.118	2.77962e-11	Fib_8	Golga3
9.40901e-16	0.275664	0.488	0.243	3.0377e-11	Fib_8	Dag1
1.02377e-15	0.259983	0.502	0.253	3.30524e-11	Fib_8	Dek
1.06587e-15	0.492019	0.637	0.373	3.44117e-11	Fib_8	Rock2
1.13497e-15	0.347068	0.367	0.168	3.66425e-11	Fib_8	Cdk12
1.31054e-15	0.491664	0.413	0.194	4.23107e-11	Fib_8	Syne1
1.5601e-15	0.376589	0.463	0.23	5.03677e-11	Fib_8	Runx1
1.59637e-15	0.389734	0.708	0.39	5.1539e-11	Fib_8	Snrnp70
1.62509e-15	0.288665	0.47	0.234	5.24659e-11	Fib_8	Nfe2l1
1.67372e-15	0.681193	0.751	0.492	5.4036e-11	Fib_8	Son
1.7118e-15	0.510689	0.669	0.407	5.52654e-11	Fib_8	Selenow
1.92582e-15	0.264546	0.434	0.211	6.21749e-11	Fib_8	Hcfc1r1
2.03794e-15	0.340894	0.498	0.253	6.57949e-11	Fib_8	Strn3
2.50633e-15	0.417691	0.466	0.237	8.09169e-11	Fib_8	Zcchc7
3.16667e-15	0.574721	0.815	0.596	1.02236e-10	Fib_8	Serpinh1
4.48299e-15	0.278474	0.313	0.136	1.44733e-10	Fib_8	Gbf1
6.12777e-15	0.30344	0.256	0.104	1.97835e-10	Fib_8	2022-09-08
7.49376e-15	0.332956	0.327	0.148	2.41936e-10	Fib_8	Supt20
8.40765e-15	0.272315	0.609	0.33	2.71441e-10	Fib_8	Selenom
9.74639e-15	0.328956	0.626	0.338	3.14662e-10	Fib_8	Ankrd11
9.78446e-15	0.355768	0.399	0.191	3.15891e-10	Fib_8	Sf3b3
1.00144e-14	0.340117	0.541	0.284	3.23314e-10	Fib_8	Lman1
1.46143e-14	0.282687	0.278	0.116	4.71824e-10	Fib_8	Sidt2
1.74367e-14	0.28634	0.619	0.331	5.62944e-10	Fib_8	Srsf11
1.7954e-14	0.253446	0.363	0.167	5.79645e-10	Fib_8	Dnajc10
2.12768e-14	0.274129	0.402	0.194	6.86922e-10	Fib_8	4932438A13Rik
2.30236e-14	0.306866	0.267	0.112	7.43315e-10	Fib_8	Dlg4
2.98579e-14	0.288602	0.502	0.26	9.63964e-10	Fib_8	Pkn2
3.03949e-14	0.315845	0.744	0.404	9.813e-10	Fib_8	Nisch
4.64967e-14	0.28795	0.342	0.157	1.50115e-09	Fib_8	Tcerg1
5.10716e-14	0.559142	0.972	0.959	1.64885e-09	Fib_8	mt-Atp6
5.11399e-14	0.31369	0.477	0.246	1.65105e-09	Fib_8	Nr3c1
5.87225e-14	0.383918	0.324	0.15	1.89586e-09	Fib_8	Ncor2
5.97153e-14	0.584864	0.858	0.638	1.92791e-09	Fib_8	Bgn
6.00001e-14	0.270281	0.409	0.2	1.9371e-09	Fib_8	Gm47283
7.05157e-14	0.396857	0.466	0.244	2.2766e-09	Fib_8	Pnn
7.52097e-14	0.272631	0.327	0.147	2.42815e-09	Fib_8	M6pr
8.73655e-14	0.400837	0.37	0.18	2.8206e-09	Fib_8	Asap1
9.27577e-14	0.258471	0.53	0.285	2.99468e-09	Fib_8	Ssr2
1.01322e-13	0.2659	0.658	0.371	3.27118e-09	Fib_8	Tmed9
1.32685e-13	0.29834	0.327	0.152	4.28374e-09	Fib_8	Cep350
1.33938e-13	0.268858	0.306	0.138	4.32419e-09	Fib_8	Apc
1.45033e-13	0.252345	0.541	0.302	4.68239e-09	Fib_8	Ppic
1.50064e-13	0.312805	0.285	0.127	4.84482e-09	Fib_8	Dbn1
1.51694e-13	0.30263	0.584	0.327	4.89744e-09	Fib_8	Chd4
1.52917e-13	0.909452	0.886	0.678	4.93691e-09	Fib_8	Crip1
2.13442e-13	0.31047	0.26	0.109	6.89097e-09	Fib_8	Nvl
2.3595e-13	0.283729	0.352	0.167	7.61766e-09	Fib_8	Golim4
3.06977e-13	0.252962	0.295	0.134	9.91076e-09	Fib_8	Ehmt1
4.54188e-13	0.38968	0.306	0.142	1.46634e-08	Fib_8	Ap3d1
4.57149e-13	0.41752	0.466	0.249	1.47591e-08	Fib_8	Pcm1
4.5828e-13	0.275595	0.278	0.124	1.47956e-08	Fib_8	Smg6
5.00187e-13	0.250803	0.591	0.322	1.61485e-08	Fib_8	Arhgef12
5.76964e-13	0.311196	0.555	0.31	1.86273e-08	Fib_8	Eif4g1
5.96466e-13	0.293701	0.637	0.372	1.92569e-08	Fib_8	Rhoc
7.06531e-13	0.293776	0.516	0.276	2.28103e-08	Fib_8	Nrp1
8.67177e-13	0.2976	0.331	0.16	2.79968e-08	Fib_8	Hdac7
9.51939e-13	0.303456	0.299	0.138	3.07334e-08	Fib_8	Tanc1
9.77233e-13	0.271188	0.623	0.348	3.155e-08	Fib_8	Nktr
1.35642e-12	0.254529	0.367	0.177	4.37919e-08	Fib_8	Frmd4a
1.49312e-12	0.362155	0.302	0.144	4.82053e-08	Fib_8	Cwf19l2
1.72345e-12	0.484972	0.32	0.158	5.56416e-08	Fib_8	Pdlim5
2.20725e-12	0.367384	0.253	0.11	7.12611e-08	Fib_8	Enah
2.36313e-12	0.370039	0.452	0.24	7.62937e-08	Fib_8	Phf3
2.38481e-12	0.345137	0.313	0.148	7.69937e-08	Fib_8	Zfc3h1
2.38967e-12	0.528939	0.943	0.85	7.71506e-08	Fib_8	mt-Nd1
2.78844e-12	0.50462	0.737	0.516	9.00247e-08	Fib_8	Marcks
3.31919e-12	0.298574	0.384	0.197	1.0716e-07	Fib_8	Zfp644
3.44651e-12	0.674877	0.847	0.684	1.11271e-07	Fib_8	Col1a1
4.84284e-12	0.310543	0.566	0.33	1.56351e-07	Fib_8	Rock1
6.90289e-12	0.284913	0.505	0.269	2.2286e-07	Fib_8	Huwe1
7.10703e-12	0.25864	0.42	0.225	2.2945e-07	Fib_8	Itgav
7.14922e-12	0.437803	0.402	0.218	2.30812e-07	Fib_8	Pbxip1
8.44397e-12	0.275263	0.256	0.114	2.72614e-07	Fib_8	Crlf2
8.82016e-12	0.311489	0.27	0.126	2.84759e-07	Fib_8	Trim24
1.15719e-11	0.39963	0.342	0.177	3.73599e-07	Fib_8	Ifi203
1.27956e-11	0.335549	0.292	0.14	4.13105e-07	Fib_8	Ttc28
2.18322e-11	0.34545	0.534	0.31	7.04854e-07	Fib_8	Fubp1
2.81378e-11	0.286265	0.27	0.126	9.08427e-07	Fib_8	Man2a2
6.15152e-11	0.411723	0.612	0.374	1.98602e-06	Fib_8	Prdx5
9.49228e-11	0.347924	0.783	0.502	3.06458e-06	Fib_8	Srrm2
1.34083e-10	0.287162	0.562	0.336	4.32887e-06	Fib_8	Purb
1.87071e-10	0.35381	0.406	0.232	6.03959e-06	Fib_8	Ckap4
2.5834e-10	0.259126	0.313	0.159	8.3405e-06	Fib_8	Csnk1g3
4.03336e-10	0.266773	0.335	0.176	1.30217e-05	Fib_8	Zbtb38
8.43386e-10	0.295438	0.423	0.238	2.72287e-05	Fib_8	Arhgdib
9.67458e-10	0.255725	0.363	0.196	3.12344e-05	Fib_8	Dusp11
1.58993e-09	0.264797	0.434	0.249	5.13309e-05	Fib_8	Kmt2a
1.77922e-09	0.260227	0.288	0.147	5.74421e-05	Fib_8	4632427E13Rik
1.97604e-09	0.289037	0.758	0.534	6.37964e-05	Fib_8	Dynll1
2.06803e-09	0.26383	0.651	0.408	6.67665e-05	Fib_8	Tmem176b
5.46612e-09	0.369116	0.302	0.162	0.000176474	Fib_8	Adamts10
6.48298e-09	0.324662	0.27	0.142	0.000209303	Fib_8	Dnm1l
6.58331e-09	0.48028	0.872	0.699	0.000212542	Fib_8	Col1a2
1.22037e-08	0.383757	0.957	0.86	0.000393998	Fib_8	mt-Nd4
1.6691e-08	0.256972	0.32	0.179	0.000538869	Fib_8	Usp47
1.84846e-08	0.282226	0.313	0.173	0.000596776	Fib_8	Ccnt2
3.73848e-08	0.398856	0.477	0.3	0.00120697	Fib_8	Id3
2.52542e-07	0.260812	0.263	0.141	0.00815331	Fib_8	Dleu2
3.08515e-07	0.337264	0.658	0.478	0.0099604	Fib_8	Anxa1
5.24268e-07	0.375873	0.338	0.201	0.016926	Fib_8	Fxyd1
6.37102e-07	0.255402	0.633	0.442	0.0205688	Fib_8	Dad1
7.85918e-07	0.272297	0.317	0.187	0.0253734	Fib_8	Arid1a
1.10593e-06	0.764185	0.391	0.242	0.0357051	Fib_8	Gm26917
1.6936e-06	0.437439	0.875	0.755	0.054678	Fib_8	Ifitm3
3.95263e-06	0.337304	0.936	0.797	0.127611	Fib_8	Lgals1
1.22631e-05	0.264816	0.954	0.819	0.395915	Fib_8	mt-Nd2
6.15811e-05	0.287807	0.267	0.162	1	Fib_8	Smad7
0.000134488	0.283892	0.893	0.794	1	Fib_8	Rpl18
0.000279938	0.591457	0.488	0.409	1	Fib_8	Scgb1a1

## Sheet: alveolar
p_val	avg_log2FC	pct.1	pct.2	p_val_adj	cluster	gene
0	2.40537	0.715	0.033	0	Fib_9	C7
0	2.39188	0.837	0.087	0	Fib_9	Spon1
0	1.76791	0.569	0.031	0	Fib_9	Cacna1d
0	1.74368	0.569	0.03	0	Fib_9	Gsta3
0	1.72444	0.494	0.018	0	Fib_9	Scube2
0	1.50862	0.494	0.018	0	Fib_9	Slc38a5
0	1.40656	0.536	0.028	0	Fib_9	Slc36a2
1.26074e-306	2.84021	0.766	0.074	4.07031e-302	Fib_9	Hsd11b1
1.2772e-306	3.93991	0.941	0.133	4.12344e-302	Fib_9	Mfap4
1.02868e-304	2.30557	0.707	0.059	3.32108e-300	Fib_9	Itga8
7.28729e-304	3.18708	0.925	0.125	2.3527e-299	Fib_9	Limch1
2.70564e-295	2.3898	0.753	0.071	8.73517e-291	Fib_9	Ppp1r14a
2.70846e-292	2.53858	0.816	0.089	8.74425e-288	Fib_9	Dpep1
3.96312e-283	1.11155	0.301	0.007	1.27949e-278	Fib_9	Slc7a10
1.98121e-282	1.48117	0.481	0.026	6.39635e-278	Fib_9	1810010H24Rik
2.57396e-281	2.22933	0.59	0.043	8.31004e-277	Fib_9	Cdo1
8.15344e-281	2.46446	0.862	0.105	2.63234e-276	Fib_9	2022-09-04
3.12556e-279	1.5443	0.531	0.032	1.00909e-274	Fib_9	Col13a1
7.99203e-260	3.28029	0.858	0.123	2.58023e-255	Fib_9	Npnt
1.93729e-255	1.65873	0.586	0.048	6.25454e-251	Fib_9	Gstt1
1.02086e-250	2.79091	0.849	0.121	3.29586e-246	Fib_9	Mettl7a1
7.35489e-248	2.00462	0.603	0.05	2.37453e-243	Fib_9	Nebl
2.51837e-244	1.42207	0.41	0.021	8.13056e-240	Fib_9	Mme
1.0375e-242	2.24028	0.628	0.058	3.34957e-238	Fib_9	G0s2
4.48584e-242	1.90871	0.69	0.073	1.44825e-237	Fib_9	Selenbp1
5.40128e-239	3.3404	0.967	0.196	1.7438e-234	Fib_9	Fmo2
5.23523e-238	2.18905	0.732	0.088	1.69019e-233	Fib_9	Ptprd
8.70138e-232	3.49471	0.975	0.212	2.80924e-227	Fib_9	Inmt
3.32542e-227	2.56262	0.9	0.158	1.07361e-222	Fib_9	Fhl1
3.12921e-225	1.28302	0.431	0.026	1.01027e-220	Fib_9	Bmp3
4.6432e-224	2.74461	0.87	0.145	1.49906e-219	Fib_9	Pcolce2
3.32534e-218	2.01271	0.715	0.086	1.07359e-213	Fib_9	Atp1a2
1.62227e-209	2.48853	0.87	0.157	5.23749e-205	Fib_9	Sod3
4.81804e-208	1.14443	0.435	0.03	1.5555e-203	Fib_9	Tbx4
5.88285e-207	1.36139	0.552	0.051	1.89928e-202	Fib_9	Slc1a3
1.15102e-206	1.64494	0.598	0.06	3.71608e-202	Fib_9	Adh1
7.44443e-205	2.16785	0.787	0.116	2.40343e-200	Fib_9	Prex2
1.80716e-203	1.81806	0.657	0.075	5.83443e-199	Fib_9	Ces1d
1.23871e-199	1.27032	0.444	0.033	3.99916e-195	Fib_9	Fgfr3
5.86954e-199	0.933124	0.322	0.016	1.89498e-194	Fib_9	Adra1a
2.63258e-196	3.26844	0.921	0.222	8.4993e-192	Fib_9	Gpx3
4.73914e-192	2.39924	0.854	0.165	1.53003e-187	Fib_9	Prelp
2.45869e-188	1.37994	0.402	0.028	7.93789e-184	Fib_9	Adamtsl2
3.75067e-188	1.55189	0.439	0.034	1.2109e-183	Fib_9	Scn3a
2.88509e-186	1.4988	0.49	0.044	9.31451e-182	Fib_9	Mamdc2
1.21942e-184	1.47687	0.523	0.052	3.93688e-180	Fib_9	Bmp4
4.79358e-183	1.54949	0.372	0.025	1.54761e-178	Fib_9	Tcf21
3.59186e-180	0.862063	0.293	0.014	1.15963e-175	Fib_9	Tnfrsf19
9.50643e-176	1.10267	0.389	0.029	3.06915e-171	Fib_9	Robo2
2.32648e-172	1.81739	0.561	0.067	7.51105e-168	Fib_9	Vegfd
1.44323e-171	1.72401	0.582	0.073	4.65948e-167	Fib_9	Angpt1
2.73846e-169	1.33657	0.498	0.05	8.8411e-165	Fib_9	Fam13a
5.23224e-169	2.29248	0.879	0.21	1.68923e-164	Fib_9	Mxra8
1.0117e-168	1.98861	0.833	0.161	3.26628e-164	Fib_9	Mylk
2.54262e-167	2.43872	0.9	0.213	8.20886e-163	Fib_9	Ogn
2.76676e-165	2.06703	0.795	0.156	8.93249e-161	Fib_9	Olfml3
9.43671e-164	1.89658	0.874	0.184	3.04664e-159	Fib_9	Ptgis
1.57783e-159	1.51422	0.54	0.065	5.09401e-155	Fib_9	Nox4
1.45603e-154	0.971666	0.364	0.028	4.70081e-150	Fib_9	Bmp5
8.83816e-154	1.13927	0.464	0.048	2.8534e-149	Fib_9	Flt3l
1.03994e-152	1.06793	0.318	0.021	3.35744e-148	Fib_9	Upk1b
1.74771e-150	1.93037	0.895	0.216	5.64247e-146	Fib_9	Rarres2
1.7085e-148	1.26808	0.531	0.068	5.51588e-144	Fib_9	Nt5dc2
2.12459e-147	1.30239	0.469	0.052	6.85924e-143	Fib_9	C1qtnf7
2.82525e-147	1.11924	0.314	0.022	9.12132e-143	Fib_9	Zbtb16
5.53508e-147	2.86083	0.979	0.407	1.787e-142	Fib_9	Apoe
1.38126e-145	1.75009	0.833	0.187	4.45939e-141	Fib_9	Fxyd1
2.46221e-143	1.16165	0.339	0.026	7.94925e-139	Fib_9	Lrat
3.24078e-141	1.26896	0.485	0.059	1.04629e-136	Fib_9	Lrp4
1.15189e-139	0.994923	0.293	0.02	3.71888e-135	Fib_9	Gm14964
1.20917e-137	2.05083	0.82	0.204	3.90382e-133	Fib_9	Cp
3.30565e-136	1.28432	0.502	0.064	1.06723e-131	Fib_9	Adarb1
3.44667e-135	2.20845	0.862	0.256	1.11276e-130	Fib_9	Plxdc2
3.67748e-134	1.10078	0.385	0.038	1.18728e-129	Fib_9	Tnfsf13b
8.21155e-133	2.15699	0.745	0.161	2.6511e-128	Fib_9	Aldh1a1
1.22154e-132	0.851743	0.276	0.019	3.94375e-128	Fib_9	Gria1
2.95166e-129	1.1099	0.469	0.058	9.52945e-125	Fib_9	Ncald
5.27672e-128	1.02448	0.41	0.044	1.70359e-123	Fib_9	Kank3
5.57923e-128	1.19509	0.414	0.047	1.80125e-123	Fib_9	Cmklr1
5.78103e-128	2.43893	1	0.593	1.86641e-123	Fib_9	Gsn
6.60825e-128	2.77536	0.962	0.44	2.13347e-123	Fib_9	Macf1
3.6993e-126	1.11316	0.49	0.064	1.19432e-121	Fib_9	Rapgef5
6.7121e-126	2.2766	0.849	0.258	2.167e-121	Fib_9	Tns1
9.96501e-126	1.37151	0.444	0.054	3.2172e-121	Fib_9	Shroom3
1.85032e-125	1.43921	0.711	0.139	5.97375e-121	Fib_9	Abi3bp
8.87607e-124	0.983942	0.318	0.028	2.86564e-119	Fib_9	Prkg2
4.08023e-121	1.52891	0.423	0.051	1.3173e-116	Fib_9	Gm13889
7.30184e-121	1.49848	0.674	0.133	2.3574e-116	Fib_9	Pid1
4.20662e-120	1.10357	0.406	0.048	1.35811e-115	Fib_9	Phactr1
7.05398e-120	1.5802	0.623	0.122	2.27738e-115	Fib_9	Myh10
7.14266e-119	1.63592	0.711	0.152	2.30601e-114	Fib_9	Gyg
8.60696e-118	1.32339	0.548	0.088	2.77876e-113	Fib_9	Slit2
4.46448e-117	1.05025	0.368	0.04	1.44136e-112	Fib_9	Ism1
3.98567e-115	2.21419	0.983	0.711	1.28677e-110	Fib_9	Cst3
7.34633e-114	1.51761	0.565	0.099	2.37176e-109	Fib_9	Crispld2
1.20542e-111	1.27606	0.561	0.097	3.89171e-107	Fib_9	4930523C07Rik
1.10323e-110	0.755569	0.264	0.021	3.56177e-106	Fib_9	Art4
1.39707e-110	1.59963	0.774	0.205	4.51043e-106	Fib_9	Colec12
3.13736e-110	1.10962	0.297	0.027	1.0129e-105	Fib_9	Ccn5
3.64536e-110	1.21019	0.435	0.061	1.17691e-105	Fib_9	Tmem119
6.26718e-110	1.50951	0.615	0.125	2.02336e-105	Fib_9	Specc1l
7.60703e-110	1.07839	0.469	0.068	2.45593e-105	Fib_9	Tmem204
1.95779e-108	1.34775	0.569	0.108	6.32071e-104	Fib_9	H6pd
6.25253e-107	1.17622	0.607	0.118	2.01863e-102	Fib_9	Fblim1
1.01544e-105	1.73761	0.975	0.464	3.27834e-101	Fib_9	Serping1
9.00093e-105	1.67294	0.841	0.262	2.90595e-100	Fib_9	Aldh2
3.58341e-104	0.895509	0.322	0.034	1.1569e-99	Fib_9	Unc5c
7.54716e-104	1.72009	0.862	0.302	2.4366e-99	Fib_9	Ltbp4
8.92525e-104	0.730321	0.31	0.031	2.88152e-99	Fib_9	Rasl12
5.85114e-103	0.830249	0.36	0.043	1.88904e-98	Fib_9	Synm
8.32644e-103	1.17602	0.485	0.081	2.68819e-98	Fib_9	Pdzd2
1.80899e-102	0.862597	0.31	0.032	5.84031e-98	Fib_9	Prdm6
2.25619e-102	2.26322	0.996	0.894	7.28412e-98	Fib_9	Mgp
5.3173e-102	1.3511	0.552	0.108	1.71669e-97	Fib_9	Scarf2
3.21678e-100	1.53042	0.87	0.28	1.03854e-95	Fib_9	Cfh
9.94693e-100	1.02709	0.368	0.047	3.21137e-95	Fib_9	Cox6b2
3.86393e-99	0.7551	0.251	0.022	1.24747e-94	Fib_9	Gnai1
4.88199e-99	0.917353	0.393	0.053	1.57615e-94	Fib_9	Fgf7
1.38766e-98	1.34031	0.598	0.126	4.48007e-94	Fib_9	Gstm2
4.15335e-98	1.24396	0.552	0.108	1.34091e-93	Fib_9	Ctdspl
4.30581e-98	1.76343	0.611	0.136	1.39013e-93	Fib_9	Dock4
1.03556e-97	1.98857	0.874	0.319	3.34332e-93	Fib_9	Plpp3
1.58663e-97	0.894934	0.364	0.047	5.12242e-93	Fib_9	Gpam
5.87175e-96	0.963345	0.297	0.031	1.8957e-91	Fib_9	Adgrg6
6.9719e-94	0.986497	0.423	0.064	2.25088e-89	Fib_9	Nexn
5.29896e-93	1.41797	0.515	0.098	1.71077e-88	Fib_9	Svep1
6.46049e-93	1.44795	0.669	0.162	2.08577e-88	Fib_9	Tbx2
6.98662e-92	1.44456	0.757	0.215	2.25563e-87	Fib_9	Nupr1
9.55366e-92	0.984141	0.523	0.1	3.0844e-87	Fib_9	Cpq
1.73393e-91	1.64599	0.862	0.315	5.59799e-87	Fib_9	Csrp1
1.3682e-90	1.23311	0.527	0.106	4.41722e-86	Fib_9	Socs2
2.0792e-90	0.907698	0.36	0.05	6.71271e-86	Fib_9	Myo1d
4.97246e-90	1.56074	0.623	0.145	1.60536e-85	Fib_9	Serpina3n
5.70085e-90	1.54495	0.665	0.173	1.84052e-85	Fib_9	Slc43a3
3.13609e-89	1.56196	0.259	0.027	1.01249e-84	Fib_9	Rbp4
3.26167e-89	1.12258	0.46	0.081	1.05303e-84	Fib_9	Ms4a4d
6.03121e-89	1.279	0.414	0.068	1.94718e-84	Fib_9	Dbp
2.49047e-88	1.83685	0.925	0.401	8.04049e-84	Fib_9	Tmem176b
7.32948e-88	1.14828	0.577	0.128	2.36632e-83	Fib_9	Ndrg2
1.08794e-87	1.8233	0.782	0.26	3.5124e-83	Fib_9	Pdgfra
1.99923e-87	1.44337	0.753	0.22	6.45453e-83	Fib_9	Zyx
4.95134e-86	1.27308	0.531	0.11	1.59854e-81	Fib_9	Vcam1
1.31222e-85	0.881791	0.356	0.051	4.23649e-81	Fib_9	Dmd
1.47251e-85	1.90121	0.874	0.391	4.75399e-81	Fib_9	Tmem176a
6.09526e-85	1.64674	0.695	0.186	1.96785e-80	Fib_9	Cxcl14
5.52893e-84	0.74584	0.339	0.047	1.78502e-79	Fib_9	Hgf
6.8939e-84	0.831757	0.289	0.034	2.22569e-79	Fib_9	Ppl
1.7333e-83	0.765773	0.268	0.029	5.59596e-79	Fib_9	Tbx5
1.83103e-81	0.832996	0.335	0.046	5.91149e-77	Fib_9	Dtna
6.68943e-81	1.19271	0.611	0.154	2.15968e-76	Fib_9	Adamts10
6.93523e-81	0.844242	0.285	0.035	2.23904e-76	Fib_9	C1qtnf2
7.59108e-81	1.09735	0.498	0.102	2.45078e-76	Fib_9	Tmem205
9.36607e-81	0.851963	0.322	0.045	3.02384e-76	Fib_9	Ptk7
4.43519e-80	1.54155	0.753	0.252	1.4319e-75	Fib_9	Klf9
2.11532e-79	1.39141	0.77	0.244	6.82932e-75	Fib_9	Pmp22
3.40953e-78	1.46208	0.975	0.636	1.10077e-73	Fib_9	Bgn
1.05684e-77	1.62102	0.816	0.317	3.412e-73	Fib_9	Lbh
8.20172e-77	1.21284	0.456	0.092	2.64793e-72	Fib_9	F2r
8.16998e-76	1.39587	0.778	0.257	2.63768e-71	Fib_9	Gstm1
1.41836e-74	0.760773	0.289	0.039	4.57919e-70	Fib_9	Nol3
3.27823e-74	1.5131	0.929	0.516	1.05837e-69	Fib_9	Sparcl1
7.79148e-74	0.696136	0.276	0.035	2.51548e-69	Fib_9	Ralgps2
1.14033e-72	1.01939	0.414	0.079	3.68157e-68	Fib_9	Gria3
1.79584e-72	0.809693	0.318	0.048	5.79785e-68	Fib_9	Enpep
2.40685e-72	1.39508	0.632	0.173	7.77052e-68	Fib_9	Hspb1
4.25449e-72	0.892693	0.402	0.072	1.37356e-67	Fib_9	Fhod1
8.26905e-72	0.826284	0.339	0.053	2.66966e-67	Fib_9	Mapt
1.76048e-71	1.0629	0.464	0.097	5.6837e-67	Fib_9	Sh3bp5
4.98742e-71	0.762871	0.31	0.045	1.61019e-66	Fib_9	Car2
5.45785e-71	0.996475	0.364	0.064	1.76207e-66	Fib_9	Pla2r1
1.77842e-70	0.960468	0.385	0.069	5.74161e-66	Fib_9	Cd82
2.28624e-70	1.04532	0.506	0.119	7.38111e-66	Fib_9	Acadsb
2.50134e-70	1.28493	0.728	0.242	8.07559e-66	Fib_9	Ifngr1
7.83779e-70	0.900778	0.418	0.081	2.53043e-65	Fib_9	Smim4
4.74774e-69	0.707178	0.264	0.034	1.53281e-64	Fib_9	Sult5a1
9.92762e-69	0.713415	0.339	0.056	3.20513e-64	Fib_9	Zhx3
1.1617e-68	1.26161	0.674	0.202	3.75056e-64	Fib_9	Scn7a
1.22173e-68	0.970326	0.527	0.125	3.94435e-64	Fib_9	Hadh
3.71869e-68	1.06895	0.527	0.125	1.20058e-63	Fib_9	Efemp1
3.75572e-68	1.2704	0.895	0.398	1.21254e-63	Fib_9	Scgb1a1
7.08354e-68	0.762509	0.331	0.054	2.28692e-63	Fib_9	Cdc42ep4
8.46479e-68	0.91863	0.766	0.227	2.73286e-63	Fib_9	Clec3b
9.98766e-68	1.63701	0.628	0.189	3.22452e-63	Fib_9	Nbl1
3.45294e-67	1.31036	0.473	0.108	1.11478e-62	Fib_9	Tsc22d3
4.39666e-67	0.872302	0.431	0.089	1.41946e-62	Fib_9	Vldlr
1.1264e-66	1.41195	0.389	0.075	3.63658e-62	Fib_9	Ifitm1
1.47518e-66	1.1734	0.64	0.192	4.76262e-62	Fib_9	Por
1.87916e-66	1.19861	0.615	0.182	6.06688e-62	Fib_9	Rap2a
3.95145e-66	1.02466	0.49	0.117	1.27572e-61	Fib_9	Casc4
4.20313e-66	1.18634	0.711	0.234	1.35698e-61	Fib_9	Loxl1
4.64242e-66	1.20745	0.774	0.27	1.4988e-61	Fib_9	Nrp1
5.25396e-66	0.728256	0.276	0.039	1.69624e-61	Fib_9	Nuak1
2.56054e-65	0.755407	0.301	0.046	8.26669e-61	Fib_9	Slc16a9
9.59942e-65	0.978332	0.586	0.156	3.09917e-60	Fib_9	Gpm6b
1.17476e-64	0.674351	0.264	0.036	3.7927e-60	Fib_9	Nr1h3
3.18116e-64	1.37342	0.858	0.397	1.02704e-59	Fib_9	Nfib
7.48702e-64	0.859992	0.393	0.078	2.41719e-59	Fib_9	Ltbp1
1.42783e-61	0.864738	0.502	0.121	4.60975e-57	Fib_9	Nrp2
4.61249e-60	0.750532	0.331	0.06	1.48914e-55	Fib_9	Hoxa5
9.81726e-60	0.839009	0.41	0.09	3.1695e-55	Fib_9	Stard13
1.02387e-59	1.16406	0.753	0.266	3.30556e-55	Fib_9	C3
2.11965e-59	1.1842	0.858	0.369	6.84329e-55	Fib_9	Rabac1
3.46474e-59	1.0873	0.502	0.134	1.11859e-54	Fib_9	Ednra
4.02086e-58	0.971504	0.364	0.075	1.29813e-53	Fib_9	Dipk2a
2.06212e-57	0.637475	0.314	0.056	6.65757e-53	Fib_9	Egflam
4.19955e-57	0.95161	0.452	0.109	1.35583e-52	Fib_9	Nr1d1
5.1566e-57	1.18618	0.623	0.2	1.66481e-52	Fib_9	Gas6
5.53469e-57	0.716556	0.314	0.055	1.78687e-52	Fib_9	Abcd2
1.15886e-56	0.892538	0.356	0.071	3.74138e-52	Fib_9	Pfkfb3
3.77485e-56	0.954606	0.414	0.098	1.21871e-51	Fib_9	Tns2
4.08918e-56	1.05703	0.632	0.2	1.32019e-51	Fib_9	Abca8a
5.12741e-56	0.861772	0.402	0.091	1.65538e-51	Fib_9	Hivep3
1.51928e-55	0.934495	0.506	0.138	4.905e-51	Fib_9	Palld
8.34746e-55	0.991833	0.623	0.201	2.69498e-50	Fib_9	Eva1b
4.26085e-54	0.608276	0.259	0.042	1.37561e-49	Fib_9	Ivd
4.42642e-54	0.807555	0.393	0.09	1.42907e-49	Fib_9	Isoc1
9.9781e-54	0.73746	0.322	0.063	3.22143e-49	Fib_9	Gulp1
1.12357e-53	0.595827	0.251	0.039	3.62745e-49	Fib_9	Tmem98
1.35408e-53	1.06983	0.703	0.26	4.37166e-49	Fib_9	Tgfbr2
1.40129e-53	0.833309	0.326	0.064	4.52408e-49	Fib_9	Adamts15
1.81731e-53	0.991389	0.506	0.143	5.8672e-49	Fib_9	Angptl4
2.49341e-53	0.995146	0.51	0.144	8.04999e-49	Fib_9	Chpt1
2.60974e-53	0.829675	0.272	0.047	8.42556e-49	Fib_9	St8sia2
2.91009e-53	0.770913	0.356	0.075	9.39523e-49	Fib_9	Vgll3
6.26098e-53	0.875146	0.469	0.124	2.02136e-48	Fib_9	Tns3
2.00714e-52	0.749058	0.343	0.071	6.48006e-48	Fib_9	Sc5d
2.19478e-52	0.864173	0.502	0.141	7.08586e-48	Fib_9	Lpgat1
4.29452e-52	0.745121	0.276	0.049	1.38649e-47	Fib_9	Izumo4
5.70184e-52	0.871876	0.561	0.172	1.84084e-47	Fib_9	Thra
1.1178e-51	0.989395	0.598	0.197	3.60883e-47	Fib_9	Emp2
1.31755e-51	0.740343	0.389	0.09	4.2537e-47	Fib_9	Stim1
1.78102e-51	0.894163	0.385	0.091	5.75002e-47	Fib_9	Frmd4b
2.37744e-50	1.26723	0.724	0.298	7.67556e-46	Fib_9	Nr2f2
3.15535e-50	1.10655	0.749	0.291	1.0187e-45	Fib_9	Crip2
3.55767e-50	1.25875	0.908	0.511	1.14859e-45	Fib_9	Timp3
8.70415e-50	0.774844	0.326	0.067	2.81013e-45	Fib_9	Lepr
1.3801e-49	1.04542	0.975	0.614	4.45565e-45	Fib_9	Cd81
2.63906e-49	0.946861	0.523	0.161	8.5202e-45	Fib_9	Tgfbr3
1.68904e-48	1.45098	0.661	0.265	5.45307e-44	Fib_9	Ifi27l2a
2.15201e-48	0.897639	0.736	0.282	6.94777e-44	Fib_9	Pcolce
1.08678e-47	0.588289	0.276	0.052	3.50867e-43	Fib_9	Klhdc8b
1.15458e-47	0.706196	0.406	0.099	3.72756e-43	Fib_9	Tmcc3
1.42351e-47	0.889774	0.544	0.172	4.5958e-43	Fib_9	Tprgl
1.47377e-47	1.0012	0.603	0.218	4.75806e-43	Fib_9	Atxn7l3b
5.71463e-47	0.83721	0.556	0.181	1.84497e-42	Fib_9	Lrpap1
9.64343e-47	0.687323	0.276	0.052	3.11338e-42	Fib_9	Hlf
1.54223e-46	0.868279	0.49	0.143	4.97908e-42	Fib_9	Pdlim2
2.06879e-46	0.671712	0.389	0.096	6.6791e-42	Fib_9	Mical3
2.15346e-46	0.810694	0.41	0.105	6.95245e-42	Fib_9	Hmcn1
8.76852e-46	1.05936	0.536	0.178	2.83092e-41	Fib_9	Myo1b
2.21177e-45	0.923896	0.502	0.157	7.14071e-41	Fib_9	Tspan4
4.18129e-45	1.03064	0.736	0.321	1.34993e-40	Fib_9	Pbx1
4.24312e-45	0.910347	0.469	0.138	1.36989e-40	Fib_9	C1ra
4.53287e-45	0.933171	0.477	0.145	1.46344e-40	Fib_9	Twsg1
5.46025e-45	1.00606	0.527	0.174	1.76284e-40	Fib_9	Cped1
8.92584e-45	1.03854	0.891	0.489	2.88171e-40	Fib_9	Zbtb20
3.113e-44	0.860225	0.456	0.129	1.00503e-39	Fib_9	Alcam
4.0697e-44	0.7219	0.519	0.159	1.3139e-39	Fib_9	Cryab
4.26424e-44	0.668711	0.259	0.05	1.37671e-39	Fib_9	Boc
6.07101e-44	1.41776	0.49	0.161	1.96003e-39	Fib_9	C4b
6.61963e-44	0.826894	0.418	0.113	2.13715e-39	Fib_9	Cited2
6.94951e-44	0.653651	0.515	0.155	2.24365e-39	Fib_9	Fbln5
1.82363e-43	1.19032	0.611	0.244	5.88758e-39	Fib_9	Cdh11
2.12721e-43	0.91817	0.473	0.14	6.8677e-39	Fib_9	Maf
2.85016e-43	0.675554	0.444	0.128	9.20175e-39	Fib_9	Crtc3
1.60804e-42	0.669827	0.293	0.063	5.19157e-38	Fib_9	Cdkn1c
2.53167e-42	1.02229	0.686	0.297	8.17351e-38	Fib_9	Tacc1
3.85738e-42	0.871726	0.678	0.265	1.24535e-37	Fib_9	Mfge8
6.41623e-42	0.770325	0.418	0.117	2.07148e-37	Fib_9	Gadd45b
2.29939e-41	0.683853	0.41	0.115	7.42357e-37	Fib_9	Yif1b
3.09498e-41	1.21091	0.72	0.326	9.99213e-37	Fib_9	Pmepa1
5.8453e-41	0.668724	0.259	0.053	1.88715e-36	Fib_9	Hoxb4
7.27573e-41	0.818273	0.54	0.186	2.34897e-36	Fib_9	Ifrd1
2.38616e-40	1.13597	0.703	0.32	7.70372e-36	Fib_9	Pam
2.68612e-40	0.623459	0.318	0.075	8.67213e-36	Fib_9	Rras2
3.20779e-40	0.849836	0.477	0.149	1.03564e-35	Fib_9	Ptch1
3.61354e-40	0.850657	0.762	0.329	1.16663e-35	Fib_9	Nenf
5.69614e-40	0.650439	0.259	0.053	1.839e-35	Fib_9	Cdkn2c
9.74237e-40	0.822304	0.473	0.151	3.14532e-35	Fib_9	Tgm2
1.02975e-39	0.975273	0.707	0.315	3.32456e-35	Fib_9	Sh3bgrl
1.30215e-39	0.58566	0.339	0.086	4.20398e-35	Fib_9	Poglut3
1.41799e-39	0.596409	0.272	0.059	4.57799e-35	Fib_9	Tnik
1.45657e-39	0.677261	0.477	0.15	4.70255e-35	Fib_9	Cd302
3.26603e-39	0.908521	0.657	0.264	1.05444e-34	Fib_9	Prdx6
3.53092e-39	0.594178	0.297	0.069	1.13996e-34	Fib_9	Ago1
5.07492e-39	0.74633	0.331	0.084	1.63844e-34	Fib_9	Fads2
5.44807e-39	0.889086	0.469	0.152	1.75891e-34	Fib_9	Sdc4
6.09482e-39	0.506555	0.255	0.053	1.96771e-34	Fib_9	Bmyc
1.02963e-38	0.97543	0.665	0.291	3.32418e-34	Fib_9	Rbpms
2.25886e-38	0.524168	0.264	0.056	7.29273e-34	Fib_9	Tst
4.73946e-38	0.572054	0.356	0.094	1.53013e-33	Fib_9	Tnfsf12
6.61954e-38	0.873986	0.686	0.295	2.13712e-33	Fib_9	Nfix
1.13844e-37	0.690912	0.456	0.145	3.67545e-33	Fib_9	Tmem109
1.46479e-37	0.777581	0.54	0.194	4.72907e-33	Fib_9	Comt
1.66125e-37	0.573628	0.272	0.062	5.36334e-33	Fib_9	Fads3
1.68273e-37	0.69341	0.402	0.113	5.43268e-33	Fib_9	Sort1
1.70044e-37	0.761538	0.364	0.102	5.48988e-33	Fib_9	Tef
4.4569e-37	0.836321	0.996	0.979	1.43891e-32	Fib_9	Fth1
7.8018e-37	0.683356	0.577	0.211	2.51881e-32	Fib_9	Fbln1
8.95909e-37	0.667043	0.506	0.176	2.89244e-32	Fib_9	Aopep
1.1049e-36	0.70467	0.46	0.148	3.56717e-32	Fib_9	Iscu
1.17332e-36	0.686823	0.402	0.121	3.78807e-32	Fib_9	Sertad2
1.50245e-36	0.740464	0.381	0.111	4.85067e-32	Fib_9	Iqsec1
2.18107e-36	0.549191	0.289	0.069	7.0416e-32	Fib_9	Fam171a1
8.09286e-36	0.574439	0.368	0.099	2.61278e-31	Fib_9	Il6ra
1.8439e-35	0.619687	0.276	0.065	5.95305e-31	Fib_9	Fbxo30
2.87989e-35	0.718251	0.393	0.119	9.29772e-31	Fib_9	Meis1
3.72045e-35	1.24526	0.573	0.224	1.20115e-30	Fib_9	Eln
7.8691e-35	0.537675	0.28	0.067	2.54054e-30	Fib_9	Grk5
1.25891e-34	0.846116	0.356	0.104	4.06438e-30	Fib_9	Ar
3.55361e-34	0.462391	0.255	0.057	1.14728e-29	Fib_9	Rab3d
4.30137e-34	0.583042	0.305	0.081	1.3887e-29	Fib_9	Tmem47
4.44102e-34	0.518147	0.264	0.062	1.43378e-29	Fib_9	Dact3
4.44278e-34	0.564312	0.351	0.099	1.43435e-29	Fib_9	Cirbp
7.30056e-34	0.648891	0.49	0.175	2.35699e-29	Fib_9	Mxra7
7.97971e-34	0.8074	0.59	0.241	2.57625e-29	Fib_9	Ecm1
1.11933e-33	0.607255	0.322	0.088	3.61377e-29	Fib_9	Plscr4
1.1859e-33	0.769713	0.569	0.224	3.82869e-29	Fib_9	Ubl3
1.21683e-33	1.06963	0.628	0.28	3.92855e-29	Fib_9	Mat2a
1.67003e-33	0.442698	0.251	0.057	5.3917e-29	Fib_9	Pde5a
2.01742e-33	0.737774	0.519	0.198	6.51324e-29	Fib_9	Ypel3
2.01977e-33	0.88437	0.946	0.592	6.52082e-29	Fib_9	Sptbn1
3.51168e-33	0.653268	0.28	0.068	1.13374e-28	Fib_9	Galnt15
3.82124e-33	0.621164	0.544	0.193	1.23369e-28	Fib_9	Cavin2
4.76643e-33	0.574078	0.251	0.059	1.53884e-28	Fib_9	Arhgap24
7.601e-33	0.724245	0.883	0.49	2.45398e-28	Fib_9	Timp2
1.142e-32	0.461143	0.272	0.067	3.68695e-28	Fib_9	Lclat1
1.64335e-32	0.606834	0.531	0.2	5.30556e-28	Fib_9	Snhg18
2.21431e-32	0.554513	0.318	0.087	7.1489e-28	Fib_9	Gask1b
3.52816e-32	0.65262	0.41	0.133	1.13907e-27	Fib_9	Vps13c
3.7799e-32	0.57408	0.481	0.17	1.22034e-27	Fib_9	Il11ra1
5.07283e-32	0.658635	0.276	0.071	1.63776e-27	Fib_9	Cyp2d22
5.94653e-32	0.690296	0.36	0.11	1.91984e-27	Fib_9	Sgms1
1.0258e-31	0.610937	0.293	0.077	3.31179e-27	Fib_9	Iigp1
1.13045e-31	0.781837	0.644	0.291	3.64967e-27	Fib_9	Scp2
1.96141e-31	0.644366	0.326	0.093	6.33243e-27	Fib_9	B130024G19Rik
2.73144e-31	0.519592	0.301	0.082	8.81844e-27	Fib_9	Lgalsl
3.44874e-31	0.448349	1	0.993	1.11343e-26	Fib_9	Malat1
3.57187e-31	0.58731	0.494	0.175	1.15318e-26	Fib_9	Xdh
4.29473e-31	0.463831	0.418	0.136	1.38655e-26	Fib_9	Slc29a1
4.43052e-31	0.778561	0.561	0.234	1.43039e-26	Fib_9	Peak1
5.19321e-31	0.438648	0.46	0.154	1.67663e-26	Fib_9	Tnxb
5.65171e-31	0.829095	0.389	0.13	1.82466e-26	Fib_9	Slc1a5
6.64417e-31	0.656256	0.51	0.193	2.14507e-26	Fib_9	Slit3
7.98946e-31	0.589229	0.427	0.145	2.5794e-26	Fib_9	Tmbim1
9.46983e-31	0.733055	0.573	0.244	3.05733e-26	Fib_9	Nr3c1
1.17149e-30	0.814493	0.623	0.271	3.78215e-26	Fib_9	Mmp2
1.45872e-30	0.734671	0.397	0.136	4.70948e-26	Fib_9	Mir99ahg
3.2936e-30	0.776511	0.615	0.273	1.06334e-25	Fib_9	C1s1
3.63417e-30	0.67089	0.439	0.16	1.17329e-25	Fib_9	Rras
3.73965e-30	0.734798	0.464	0.177	1.20734e-25	Fib_9	Mrc2
3.7691e-30	0.643948	0.962	0.739	1.21685e-25	Fib_9	Itm2b
3.79568e-30	0.667138	0.431	0.156	1.22544e-25	Fib_9	Nudcd3
6.09953e-30	0.461093	0.305	0.084	1.96923e-25	Fib_9	Ankrd13a
9.11836e-30	0.568139	0.594	0.25	2.94386e-25	Fib_9	Nfic
1.03193e-29	0.673283	0.389	0.132	3.33158e-25	Fib_9	Arhgap21
1.03696e-29	0.812911	0.971	0.753	3.34783e-25	Fib_9	Ifitm3
1.54402e-29	0.667175	0.523	0.202	4.98487e-25	Fib_9	Mgst1
2.09174e-29	0.445689	0.569	0.212	6.75319e-25	Fib_9	Dpt
2.15289e-29	0.654432	0.435	0.157	6.9506e-25	Fib_9	Herpud1
2.53769e-29	0.717114	0.64	0.287	8.19292e-25	Fib_9	Sqstm1
3.31389e-29	0.708319	0.619	0.272	1.06989e-24	Fib_9	Rnase4
3.72124e-29	0.706637	0.439	0.162	1.2014e-24	Fib_9	Acaa2
4.06035e-29	0.670152	0.515	0.208	1.31088e-24	Fib_9	Oat
4.18954e-29	0.454465	0.356	0.112	1.35259e-24	Fib_9	Mrps18a
5.1957e-29	0.718158	0.477	0.182	1.67743e-24	Fib_9	Dkk3
5.95949e-29	0.519924	0.272	0.072	1.92402e-24	Fib_9	Ephx1
6.9563e-29	0.551579	0.305	0.088	2.24584e-24	Fib_9	Runx1t1
7.24529e-29	0.513798	0.289	0.081	2.33914e-24	Fib_9	Neo1
9.34589e-29	0.660395	0.377	0.127	3.01732e-24	Fib_9	Igsf10
1.93377e-28	0.609639	0.347	0.114	6.24319e-24	Fib_9	Kank2
2.09988e-28	0.674444	0.736	0.359	6.77948e-24	Fib_9	Aplp2
3.3749e-28	0.558852	0.339	0.108	1.08959e-23	Fib_9	Rad50
5.72207e-28	0.541211	0.356	0.116	1.84737e-23	Fib_9	Map3k20
6.45519e-28	0.770093	0.259	0.069	2.08406e-23	Fib_9	Sfrp1
7.03225e-28	0.5877	0.301	0.089	2.27036e-23	Fib_9	Per3
7.48129e-28	0.685906	0.649	0.305	2.41533e-23	Fib_9	Mprip
8.39388e-28	0.652011	0.406	0.145	2.70996e-23	Fib_9	Agpat4
1.08015e-27	0.499601	0.297	0.088	3.48726e-23	Fib_9	Thap3
1.0972e-27	0.556987	0.527	0.214	3.54232e-23	Fib_9	Anxa6
2.00673e-27	0.490356	0.431	0.152	6.47872e-23	Fib_9	Hsd17b11
2.62736e-27	0.525357	0.561	0.226	8.48242e-23	Fib_9	Ndufs7
3.65048e-27	0.433165	0.285	0.082	1.17856e-22	Fib_9	Tm2d3
3.9646e-27	0.630859	0.703	0.328	1.27997e-22	Fib_9	Selenop
4.3695e-27	0.61815	0.51	0.21	1.41069e-22	Fib_9	Ifnar2
4.51143e-27	0.431359	0.326	0.101	1.45651e-22	Fib_9	Fads1
4.75561e-27	0.60464	0.418	0.155	1.53535e-22	Fib_9	Slc50a1
6.41599e-27	0.720139	0.774	0.415	2.0714e-22	Fib_9	Mbnl2
8.07204e-27	0.544395	0.347	0.115	2.60606e-22	Fib_9	Mesd
9.33153e-27	0.498595	0.674	0.299	3.01268e-22	Fib_9	Trf
1.24426e-26	0.540076	0.335	0.11	4.01709e-22	Fib_9	Tspan5
1.27673e-26	0.605946	0.682	0.321	4.12194e-22	Fib_9	Pnisr
1.29557e-26	0.396828	0.31	0.093	4.18275e-22	Fib_9	Dnajb4
2.15026e-26	0.42101	0.347	0.112	6.94211e-22	Fib_9	Antxr2
2.30092e-26	0.582415	0.372	0.132	7.42853e-22	Fib_9	Cacna2d1
2.67027e-26	0.408997	0.356	0.116	8.62095e-22	Fib_9	Vamp5
2.70808e-26	0.50087	0.368	0.124	8.74304e-22	Fib_9	Dennd4a
2.8637e-26	0.657373	0.435	0.168	9.24546e-22	Fib_9	Gabarapl1
3.26713e-26	0.494917	0.251	0.068	1.05479e-21	Fib_9	Bckdha
3.41047e-26	0.502497	0.456	0.176	1.10107e-21	Fib_9	Ddrgk1
5.07321e-26	0.569306	0.418	0.157	1.63789e-21	Fib_9	Vezf1
6.15171e-26	0.57698	0.473	0.185	1.98608e-21	Fib_9	Cnn2
6.69758e-26	0.4072	0.339	0.108	2.16231e-21	Fib_9	Mtus1
9.2147e-26	0.627753	0.326	0.109	2.97497e-21	Fib_9	Agap1
9.56436e-26	0.640632	0.377	0.133	3.08785e-21	Fib_9	Pkig
1.06823e-25	0.672208	0.31	0.1	3.44878e-21	Fib_9	Ptar1
1.24321e-25	0.481695	0.301	0.091	4.0137e-21	Fib_9	Dapk1
1.60128e-25	0.614964	0.527	0.226	5.16975e-21	Fib_9	Map1lc3a
1.90238e-25	0.592915	0.552	0.246	6.14185e-21	Fib_9	Kif1b
2.12742e-25	0.59018	0.318	0.104	6.86836e-21	Fib_9	Nnmt
2.27646e-25	0.657063	0.745	0.387	7.34954e-21	Fib_9	Nap1l1
2.67816e-25	0.7196	0.565	0.261	8.64644e-21	Fib_9	Dpysl2
2.85602e-25	0.445332	0.339	0.114	9.22065e-21	Fib_9	Iah1
4.82768e-25	0.393359	0.297	0.09	1.55862e-20	Fib_9	Lifr
5.93513e-25	0.446895	0.481	0.194	1.91616e-20	Fib_9	Smim14
8.02782e-25	0.454807	0.385	0.137	2.59178e-20	Fib_9	Tm2d2
9.42508e-25	0.605056	0.469	0.193	3.04289e-20	Fib_9	Ltbp3
1.10605e-24	0.449041	0.272	0.08	3.57087e-20	Fib_9	Cd59a
1.68104e-24	0.530157	0.335	0.114	5.42725e-20	Fib_9	Stard9
1.82054e-24	0.446324	0.473	0.188	5.87761e-20	Fib_9	Smarca2
1.86608e-24	0.619771	0.879	0.552	6.02462e-20	Fib_9	Lamp1
2.15339e-24	0.568571	0.469	0.192	6.95222e-20	Fib_9	Ech1
2.32941e-24	0.629614	0.515	0.226	7.52049e-20	Fib_9	Fkbp9
2.49517e-24	0.731131	0.649	0.33	8.05565e-20	Fib_9	Clic4
3.70382e-24	0.500732	0.649	0.291	1.19578e-19	Fib_9	Serpine2
5.92091e-24	0.684557	0.582	0.268	1.91156e-19	Fib_9	Heg1
7.23056e-24	0.462102	0.364	0.131	2.33439e-19	Fib_9	Gaa
7.33712e-24	0.458302	0.368	0.132	2.36879e-19	Fib_9	Ube2e3
7.38971e-24	0.416366	0.272	0.081	2.38577e-19	Fib_9	Smpd1
8.47939e-24	0.544455	0.335	0.113	2.73757e-19	Fib_9	Smim41
1.02886e-23	0.527748	0.456	0.183	3.32167e-19	Fib_9	Lama2
1.0808e-23	0.454692	0.276	0.086	3.48937e-19	Fib_9	Sspn
1.08842e-23	0.329749	0.259	0.072	3.51398e-19	Fib_9	Irf8
1.16958e-23	0.616673	0.561	0.261	3.77598e-19	Fib_9	Pnrc1
1.95503e-23	0.530053	0.561	0.255	6.31181e-19	Fib_9	Mxd4
1.99035e-23	0.514847	0.845	0.427	6.42585e-19	Fib_9	Lrp1
2.29399e-23	0.770818	0.552	0.261	7.40615e-19	Fib_9	Ppp1r2
2.7653e-23	0.498544	0.368	0.135	8.92777e-19	Fib_9	Dab2ip
2.79075e-23	0.93157	0.611	0.314	9.00994e-19	Fib_9	Igfbp6
4.90995e-23	0.447578	0.435	0.171	1.58518e-18	Fib_9	Lipa
5.25295e-23	0.638467	0.502	0.225	1.69592e-18	Fib_9	Vcl
5.9377e-23	0.599671	0.515	0.234	1.91698e-18	Fib_9	Sdc2
7.61909e-23	0.473285	0.289	0.093	2.45982e-18	Fib_9	Prkca
9.03448e-23	0.479119	0.293	0.096	2.91678e-18	Fib_9	Rgl1
9.63438e-23	0.512086	0.49	0.212	3.11046e-18	Fib_9	Pkd2
1.3961e-22	0.472488	0.623	0.291	4.50731e-18	Fib_9	Gpc3
1.97389e-22	0.371494	0.347	0.122	6.37269e-18	Fib_9	Meox2
2.15295e-22	0.482905	0.506	0.214	6.95081e-18	Fib_9	S100a1
2.62367e-22	0.538221	0.611	0.305	8.47053e-18	Fib_9	Rdx
2.63582e-22	0.431145	0.623	0.289	8.50973e-18	Fib_9	Ndufa11
2.74066e-22	0.404106	0.285	0.09	8.84823e-18	Fib_9	Fam49a
2.75187e-22	0.51367	0.322	0.112	8.8844e-18	Fib_9	Itpr1
2.95288e-22	0.337181	0.28	0.088	9.53338e-18	Fib_9	Slc48a1
3.73339e-22	0.518699	0.293	0.1	1.20533e-17	Fib_9	Gtf3c1
3.76722e-22	0.430601	0.264	0.081	1.21625e-17	Fib_9	Bcl9l
4.21384e-22	0.582225	0.49	0.214	1.36044e-17	Fib_9	Atraid
4.92733e-22	0.465539	0.289	0.095	1.59079e-17	Fib_9	Spr
5.0475e-22	0.427737	0.314	0.107	1.62959e-17	Fib_9	Ddt
5.52313e-22	0.713042	0.439	0.192	1.78314e-17	Fib_9	Prrc2b
6.92813e-22	0.456989	0.427	0.177	2.23675e-17	Fib_9	Ryk
7.09428e-22	0.323959	0.255	0.077	2.29039e-17	Fib_9	Stat5b
7.81621e-22	0.659589	0.402	0.162	2.52346e-17	Fib_9	Gas1
7.86873e-22	0.561017	0.782	0.424	2.54042e-17	Fib_9	Rsrp1
8.96563e-22	0.474971	0.364	0.138	2.89455e-17	Fib_9	Qsox1
9.05894e-22	0.960232	0.649	0.377	2.92468e-17	Fib_9	Zfp36l1
1.0369e-21	0.422366	0.385	0.149	3.34762e-17	Fib_9	Fam173a
1.04505e-21	0.611963	0.46	0.199	3.37394e-17	Fib_9	Fcgrt
1.06765e-21	0.450519	0.515	0.231	3.44691e-17	Fib_9	Saraf
1.36904e-21	0.45515	0.607	0.284	4.41993e-17	Fib_9	Akap12
1.46557e-21	0.491013	0.51	0.224	4.73159e-17	Fib_9	Tecr
1.51994e-21	0.500991	0.289	0.097	4.90713e-17	Fib_9	Csad
1.53665e-21	0.382814	0.285	0.094	4.96107e-17	Fib_9	Fdx1
1.58283e-21	0.447677	0.343	0.125	5.11018e-17	Fib_9	Tpp1
2.41036e-21	0.708301	0.874	0.614	7.78185e-17	Fib_9	Ifitm2
3.42154e-21	0.444873	0.427	0.169	1.10464e-16	Fib_9	Glul
3.46222e-21	0.578104	0.506	0.233	1.11778e-16	Fib_9	Tmco1
3.68033e-21	0.352011	0.381	0.146	1.1882e-16	Fib_9	Cir1
3.99256e-21	0.518522	0.418	0.173	1.289e-16	Fib_9	Pik3r1
4.20141e-21	0.488968	0.527	0.246	1.35643e-16	Fib_9	Wasf2
5.74558e-21	0.503578	0.51	0.237	1.85496e-16	Fib_9	Hp1bp3
5.88112e-21	0.457575	0.452	0.196	1.89872e-16	Fib_9	Rab12
7.41869e-21	0.516923	0.46	0.2	2.39512e-16	Fib_9	Itgb5
7.45616e-21	0.381636	0.285	0.096	2.40722e-16	Fib_9	Tmem223
7.56342e-21	0.635488	0.745	0.414	2.44185e-16	Fib_9	Map1lc3b
8.12789e-21	0.422448	0.812	0.437	2.62409e-16	Fib_9	Dad1
8.75237e-21	0.531421	0.51	0.232	2.8257e-16	Fib_9	Sdf4
1.01904e-20	0.561191	0.64	0.327	3.28996e-16	Fib_9	Dnajc3
1.46168e-20	0.388657	0.707	0.357	4.71903e-16	Fib_9	Gng11
1.7642e-20	0.52061	0.423	0.181	5.69573e-16	Fib_9	Os9
2.10649e-20	0.392281	0.498	0.224	6.80081e-16	Fib_9	Emc7
2.1991e-20	0.455208	0.356	0.138	7.09979e-16	Fib_9	Atf7
2.63906e-20	0.424945	0.305	0.108	8.52021e-16	Fib_9	Pigp
2.68352e-20	0.365044	0.435	0.183	8.66373e-16	Fib_9	Mtch2
2.69062e-20	0.611398	0.414	0.174	8.68667e-16	Fib_9	Lox
2.92145e-20	0.454082	0.293	0.104	9.43191e-16	Fib_9	Sgce
3.25621e-20	0.499708	0.368	0.146	1.05127e-15	Fib_9	Zbtb4
3.73792e-20	0.461146	0.297	0.105	1.20679e-15	Fib_9	Zfyve21
4.03611e-20	0.453217	0.343	0.132	1.30306e-15	Fib_9	Cyhr1
5.58198e-20	0.469492	0.519	0.239	1.80214e-15	Fib_9	Eif4ebp1
5.58642e-20	0.571734	0.423	0.186	1.80357e-15	Fib_9	Pkd1
7.0605e-20	0.444263	0.552	0.26	2.27948e-15	Fib_9	Nfia
9.47197e-20	0.402688	0.314	0.112	3.05803e-15	Fib_9	Mtss1
1.05557e-19	0.538334	0.439	0.194	3.4079e-15	Fib_9	Rora
1.07358e-19	0.462023	0.812	0.452	3.46607e-15	Fib_9	Rbp1
1.26651e-19	0.376758	0.364	0.145	4.08892e-15	Fib_9	Sbds
1.43837e-19	0.555745	0.732	0.406	4.64377e-15	Fib_9	Nisch
1.66437e-19	0.431104	0.427	0.183	5.37341e-15	Fib_9	Emilin1
1.86757e-19	0.63927	0.469	0.22	6.02946e-15	Fib_9	Rbms3
2.15298e-19	0.428127	0.318	0.117	6.95089e-15	Fib_9	Pttg1
2.26008e-19	0.455356	0.31	0.116	7.29668e-15	Fib_9	Keap1
2.3052e-19	0.459496	0.339	0.132	7.44234e-15	Fib_9	Galnt2
3.22071e-19	0.387192	0.259	0.088	1.03981e-14	Fib_9	Gstm5
3.43587e-19	0.613501	0.473	0.224	1.10927e-14	Fib_9	Lims1
3.68815e-19	0.380334	0.259	0.087	1.19072e-14	Fib_9	Trafd1
3.70774e-19	0.494472	0.464	0.213	1.19704e-14	Fib_9	Dlc1
3.8101e-19	0.349427	0.669	0.33	1.23009e-14	Fib_9	Selenom
3.96423e-19	0.584718	0.494	0.228	1.27985e-14	Fib_9	Slc6a6
4.19574e-19	0.69746	0.611	0.312	1.35459e-14	Fib_9	Txnip
4.38842e-19	0.593516	0.456	0.2	1.4168e-14	Fib_9	Thbd
5.12458e-19	0.494069	0.473	0.214	1.65447e-14	Fib_9	Dpm3
5.2348e-19	0.406573	0.326	0.125	1.69005e-14	Fib_9	Man2a2
5.45546e-19	0.403832	0.51	0.235	1.76129e-14	Fib_9	Ctdsp2
6.84765e-19	0.501679	0.452	0.205	2.21076e-14	Fib_9	Nucb1
7.73601e-19	0.548063	0.519	0.255	2.49757e-14	Fib_9	Lamb1
7.82954e-19	0.455756	0.423	0.184	2.52777e-14	Fib_9	Klf13
8.48701e-19	0.557466	0.674	0.366	2.74003e-14	Fib_9	Mtch1
9.40295e-19	0.33729	0.347	0.136	3.03574e-14	Fib_9	Ghr
9.41971e-19	0.413773	0.464	0.204	3.04115e-14	Fib_9	Lgmn
1.15665e-18	0.693846	0.594	0.315	3.73425e-14	Fib_9	Fermt2
1.62428e-18	0.420145	0.452	0.202	5.24397e-14	Fib_9	Mir100hg
1.6626e-18	0.280803	0.565	0.261	5.36769e-14	Fib_9	Cnpy2
1.88919e-18	0.355361	0.255	0.086	6.09924e-14	Fib_9	Spry1
2.01494e-18	0.422821	0.548	0.268	6.50525e-14	Fib_9	Drap1
2.12584e-18	0.399871	0.251	0.083	6.86327e-14	Fib_9	Osr1
2.41655e-18	0.553117	0.799	0.509	7.80183e-14	Fib_9	Tagln2
2.52539e-18	0.482942	0.423	0.19	8.15323e-14	Fib_9	Add1
3.73591e-18	0.40674	0.251	0.087	1.20614e-13	Fib_9	Ginm1
3.82097e-18	0.312514	0.49	0.222	1.2336e-13	Fib_9	Fgfr1
4.13162e-18	0.318806	0.297	0.105	1.33389e-13	Fib_9	Cbfa2t3
4.81503e-18	0.382467	0.297	0.111	1.55453e-13	Fib_9	Kctd10
5.45161e-18	0.333495	0.293	0.107	1.76005e-13	Fib_9	Acadm
7.12794e-18	0.376959	0.255	0.088	2.30125e-13	Fib_9	Fbxo3
7.52206e-18	0.365099	0.377	0.15	2.4285e-13	Fib_9	Ablim1
7.59716e-18	0.337036	0.314	0.12	2.45274e-13	Fib_9	Rev3l
7.64059e-18	0.384227	0.289	0.107	2.46677e-13	Fib_9	Mrps34
7.78033e-18	0.431942	0.276	0.1	2.51188e-13	Fib_9	Atf6
8.09297e-18	0.503145	0.251	0.087	2.61281e-13	Fib_9	Taz
8.15062e-18	0.296689	0.297	0.109	2.63143e-13	Fib_9	Plxnd1
8.56969e-18	0.297534	0.293	0.105	2.76673e-13	Fib_9	Nedd9
9.05744e-18	0.278187	0.372	0.153	2.9242e-13	Fib_9	Rcn2
9.42008e-18	0.452474	0.305	0.117	3.04127e-13	Fib_9	Slco3a1
9.70644e-18	0.345602	0.276	0.098	3.13372e-13	Fib_9	St3gal4
1.28743e-17	0.441174	0.276	0.102	4.15646e-13	Fib_9	Vamp2
1.61938e-17	0.486893	0.77	0.442	5.22818e-13	Fib_9	Zeb2
1.80901e-17	0.583098	0.326	0.136	5.84038e-13	Fib_9	Rab34
1.99934e-17	0.576034	0.824	0.514	6.45486e-13	Fib_9	Marcks
2.18584e-17	0.561071	0.72	0.407	7.05697e-13	Fib_9	Selenow
2.32146e-17	0.499335	0.54	0.27	7.49484e-13	Fib_9	Lama4
2.35851e-17	0.463311	0.377	0.161	7.61447e-13	Fib_9	Numa1
2.60486e-17	0.403016	0.36	0.15	8.40981e-13	Fib_9	Cblb
3.41106e-17	0.350557	0.331	0.133	1.10126e-12	Fib_9	Siva1
3.43436e-17	0.383836	0.372	0.155	1.10878e-12	Fib_9	Kitl
3.92052e-17	0.463109	0.251	0.089	1.26574e-12	Fib_9	Aarsd1
4.38508e-17	0.333134	0.331	0.134	1.41572e-12	Fib_9	Akirin2
4.67443e-17	0.298812	0.372	0.157	1.50914e-12	Fib_9	Psmc1
7.62952e-17	0.517796	0.594	0.31	2.46319e-12	Fib_9	Col6a2
7.66506e-17	0.393868	0.582	0.292	2.47467e-12	Fib_9	Arl6ip1
7.79504e-17	0.347983	0.49	0.235	2.51663e-12	Fib_9	Tm9sf2
8.51618e-17	0.346661	0.598	0.308	2.74945e-12	Fib_9	Selenos
8.79229e-17	0.393395	0.431	0.198	2.83859e-12	Fib_9	Limd1
8.83614e-17	0.348897	0.418	0.186	2.85275e-12	Fib_9	Idh2
9.53096e-17	0.525587	0.552	0.293	3.07707e-12	Fib_9	Mef2a
1.13371e-16	0.395747	0.414	0.186	3.66018e-12	Fib_9	B4galt1
1.44363e-16	0.634063	0.435	0.211	4.66077e-12	Fib_9	Ddr2
1.51925e-16	0.443066	0.431	0.197	4.9049e-12	Fib_9	Myadm
1.62106e-16	0.283292	0.393	0.172	5.23359e-12	Fib_9	Syf2
1.80749e-16	0.363317	0.544	0.268	5.83547e-12	Fib_9	Cd164
1.85862e-16	0.362095	0.335	0.136	6.00054e-12	Fib_9	Crebrf
1.96495e-16	0.512028	0.51	0.261	6.34385e-12	Fib_9	Nbeal1
1.98149e-16	0.31493	0.272	0.102	6.39723e-12	Fib_9	Dctn6
2.10823e-16	0.34546	0.293	0.114	6.80641e-12	Fib_9	Lpar1
2.3217e-16	0.396761	0.527	0.26	7.49561e-12	Fib_9	Fis1
2.36162e-16	0.753532	0.301	0.122	7.62448e-12	Fib_9	Arrdc3
2.60407e-16	0.328125	0.251	0.091	8.40723e-12	Fib_9	Pcmtd2
2.75846e-16	0.407865	0.356	0.155	8.90569e-12	Fib_9	Naxd
2.79607e-16	0.352135	0.586	0.302	9.02712e-12	Fib_9	Tmem234
3.15373e-16	0.33298	0.741	0.4	1.01818e-11	Fib_9	Ndufb9
3.41623e-16	0.292772	0.293	0.111	1.10293e-11	Fib_9	Acvrl1
4.22379e-16	0.32257	0.293	0.114	1.36365e-11	Fib_9	Maml3
4.39552e-16	0.378017	0.548	0.279	1.41909e-11	Fib_9	Rnh1
4.78232e-16	0.287708	0.674	0.345	1.54397e-11	Fib_9	Ndufa7
5.13821e-16	0.508396	0.611	0.346	1.65887e-11	Fib_9	Serinc3
5.82317e-16	0.294001	0.272	0.102	1.88001e-11	Fib_9	Phactr2
6.05358e-16	0.337563	0.347	0.145	1.9544e-11	Fib_9	Ppp2r1a
6.10573e-16	0.277446	0.259	0.095	1.97124e-11	Fib_9	Tmed4
6.38353e-16	0.347749	0.469	0.224	2.06092e-11	Fib_9	H2afv
6.69394e-16	0.275316	0.381	0.166	2.16114e-11	Fib_9	Coa3
7.0724e-16	0.523259	0.435	0.215	2.28333e-11	Fib_9	Ddx24
7.63088e-16	0.420359	0.293	0.117	2.46363e-11	Fib_9	Ddit3
1.17623e-15	0.408871	0.569	0.296	3.79747e-11	Fib_9	Celf2
1.18203e-15	0.485365	0.259	0.099	3.81618e-11	Fib_9	Lnpk
1.26098e-15	0.365295	0.418	0.195	4.07108e-11	Fib_9	Syne1
1.33344e-15	0.474921	0.724	0.439	4.30502e-11	Fib_9	Lamp2
1.39949e-15	0.317372	0.255	0.095	4.51825e-11	Fib_9	Ublcp1
1.41188e-15	0.386593	0.305	0.124	4.55824e-11	Fib_9	Daam1
1.42546e-15	0.57534	0.36	0.157	4.60209e-11	Fib_9	Ccn2
1.63025e-15	0.408912	0.669	0.371	5.26328e-11	Fib_9	Tmem50a
2.61511e-15	0.344272	0.46	0.225	8.4429e-11	Fib_9	B230219D22Rik
2.73951e-15	0.32179	0.285	0.113	8.8445e-11	Fib_9	Clpp
3.17798e-15	0.264606	0.326	0.136	1.02601e-10	Fib_9	Phldb2
3.25792e-15	0.508887	0.494	0.257	1.05182e-10	Fib_9	Scarb2
3.36497e-15	0.471836	0.439	0.217	1.08638e-10	Fib_9	Emc10
4.00726e-15	0.333041	0.356	0.155	1.29374e-10	Fib_9	Gas7
4.76053e-15	0.477988	0.556	0.302	1.53694e-10	Fib_9	Ogt
4.95949e-15	0.392875	0.69	0.391	1.60117e-10	Fib_9	Atp6v0b
5.30785e-15	0.384309	0.255	0.098	1.71364e-10	Fib_9	Marveld1
5.43872e-15	0.475209	0.678	0.383	1.75589e-10	Fib_9	Mfap5
6.64246e-15	0.353522	0.301	0.124	2.14452e-10	Fib_9	Rin2
8.14781e-15	0.37856	0.439	0.211	2.63052e-10	Fib_9	Arid5b
8.21966e-15	0.420256	0.259	0.101	2.65372e-10	Fib_9	Bscl2
9.19433e-15	0.281238	0.251	0.096	2.96839e-10	Fib_9	Cdc42ep5
1.02397e-14	0.346172	0.276	0.11	3.3059e-10	Fib_9	Agpat5
1.05282e-14	0.511167	0.272	0.112	3.39903e-10	Fib_9	Sh3d19
1.3133e-14	0.322341	0.36	0.161	4.23998e-10	Fib_9	Klc1
1.32782e-14	0.369345	0.356	0.158	4.28686e-10	Fib_9	Cdc37l1
1.61362e-14	0.306449	0.565	0.298	5.20956e-10	Fib_9	Eid1
1.73322e-14	0.33335	0.678	0.383	5.5957e-10	Fib_9	Ywhab
1.97849e-14	0.383191	0.452	0.228	6.38756e-10	Fib_9	Aamp
2.12429e-14	0.324579	0.54	0.276	6.85827e-10	Fib_9	Bicc1
2.20247e-14	0.344904	0.326	0.143	7.11068e-10	Fib_9	Ccser2
2.63824e-14	0.469867	0.49	0.258	8.51755e-10	Fib_9	Ralbp1
2.79384e-14	0.337729	0.594	0.325	9.01992e-10	Fib_9	Serinc1
4.0257e-14	0.273457	0.498	0.248	1.2997e-09	Fib_9	Etfb
4.21672e-14	0.354819	0.272	0.111	1.36137e-09	Fib_9	Dguok
4.39362e-14	0.331688	0.435	0.211	1.41848e-09	Fib_9	Tor1aip1
4.8735e-14	0.284165	0.339	0.149	1.57341e-09	Fib_9	Tmem147
5.22942e-14	0.414213	0.397	0.193	1.68832e-09	Fib_9	Ski
5.94158e-14	0.347822	0.41	0.196	1.91824e-09	Fib_9	2022-03-02
6.10447e-14	0.478418	0.485	0.257	1.97083e-09	Fib_9	Tnrc6b
6.35956e-14	0.303671	0.372	0.172	2.05318e-09	Fib_9	Irf2bpl
6.47271e-14	0.276441	0.268	0.108	2.08971e-09	Fib_9	Cops3
7.04811e-14	0.262734	0.318	0.138	2.27548e-09	Fib_9	Fkbp7
7.68788e-14	0.361301	0.423	0.208	2.48203e-09	Fib_9	Rrp1
7.89346e-14	0.295368	0.418	0.201	2.5484e-09	Fib_9	Rab11b
8.7903e-14	0.320229	0.28	0.116	2.83795e-09	Fib_9	1700025G04Rik
9.15536e-14	0.417504	0.862	0.536	2.95581e-09	Fib_9	Laptm4a
1.10492e-13	0.362347	0.289	0.123	3.56724e-09	Fib_9	Afap1
1.15732e-13	0.357609	0.28	0.118	3.7364e-09	Fib_9	Ssbp2
1.3165e-13	0.381751	0.527	0.287	4.25032e-09	Fib_9	Spcs2
1.95621e-13	0.322974	0.544	0.292	6.31561e-09	Fib_9	Pabpn1
1.96147e-13	0.32419	0.435	0.217	6.3326e-09	Fib_9	Lhfp
2.04231e-13	0.263562	0.368	0.173	6.59358e-09	Fib_9	Tpd52l2
2.14865e-13	0.352857	0.54	0.291	6.93691e-09	Fib_9	Rpn2
2.23053e-13	0.31095	0.322	0.142	7.20128e-09	Fib_9	Secisbp2l
2.26211e-13	0.358792	0.402	0.198	7.30322e-09	Fib_9	Pttg1ip
3.10467e-13	0.30612	0.259	0.106	1.00234e-08	Fib_9	Cers4
3.67843e-13	0.39172	0.753	0.447	1.18758e-08	Fib_9	Tcf4
3.72119e-13	0.465443	0.787	0.492	1.20139e-08	Fib_9	Son
3.73331e-13	0.404437	0.285	0.124	1.2053e-08	Fib_9	Fam76a
3.94527e-13	0.254437	0.414	0.2	1.27373e-08	Fib_9	Ufc1
3.97668e-13	0.294992	0.473	0.244	1.28387e-08	Fib_9	Dag1
4.35261e-13	0.346416	0.812	0.494	1.40524e-08	Fib_9	Emp3
4.8248e-13	0.315956	0.289	0.124	1.55769e-08	Fib_9	Smarcb1
5.29275e-13	0.345134	0.377	0.181	1.70876e-08	Fib_9	Pcmtd1
6.95125e-13	0.281956	0.406	0.202	2.24421e-08	Fib_9	Tspan3
7.23527e-13	0.377644	0.285	0.126	2.33591e-08	Fib_9	Bmpr1a
7.63842e-13	0.3412	0.301	0.133	2.46606e-08	Fib_9	Ociad1
1.01319e-12	0.348386	0.59	0.322	3.2711e-08	Fib_9	Rcn3
1.06464e-12	0.282074	0.444	0.224	3.4372e-08	Fib_9	Fkbp2
1.06785e-12	0.290736	0.339	0.157	3.44755e-08	Fib_9	Clip1
1.08268e-12	0.408748	0.255	0.106	3.49543e-08	Fib_9	Zfp503
1.3288e-12	0.36593	0.686	0.408	4.29003e-08	Fib_9	Tspo
1.35569e-12	0.288244	0.276	0.118	4.37686e-08	Fib_9	Bex3
1.3952e-12	0.269575	0.297	0.132	4.50442e-08	Fib_9	Tgfb1i1
1.53585e-12	0.257234	0.502	0.269	4.95849e-08	Fib_9	Psmd7
1.58115e-12	0.272482	0.414	0.209	5.10473e-08	Fib_9	Cd151
1.63413e-12	0.35322	0.41	0.211	5.27578e-08	Fib_9	Cbx5
1.70641e-12	0.347637	0.381	0.19	5.50915e-08	Fib_9	Acp1
1.72746e-12	0.305233	0.255	0.106	5.5771e-08	Fib_9	Ppp2r5e
1.80552e-12	0.297302	0.552	0.3	5.82913e-08	Fib_9	Timm13
2.13887e-12	0.321792	0.285	0.127	6.90535e-08	Fib_9	Evi5
2.14743e-12	0.281251	0.385	0.191	6.93298e-08	Fib_9	Srp72
2.21618e-12	0.25828	0.255	0.106	7.15493e-08	Fib_9	Hint2
2.32841e-12	0.328417	0.364	0.176	7.51726e-08	Fib_9	Zbtb38
2.35305e-12	0.271599	0.272	0.117	7.59683e-08	Fib_9	BC004004
2.97979e-12	0.317968	0.285	0.122	9.62026e-08	Fib_9	Adm
3.16526e-12	0.360085	0.255	0.107	1.0219e-07	Fib_9	Zfp703
3.21476e-12	0.291279	0.452	0.23	1.03788e-07	Fib_9	Micos13
3.98605e-12	0.315421	0.603	0.343	1.28689e-07	Fib_9	Ndufb11
4.1945e-12	0.385545	0.452	0.241	1.3542e-07	Fib_9	Ptprs
4.22788e-12	0.260455	0.41	0.207	1.36497e-07	Fib_9	Tmem160
5.90026e-12	0.426814	0.669	0.428	1.9049e-07	Fib_9	Cd47
6.22231e-12	0.30054	0.343	0.164	2.00887e-07	Fib_9	Grb10
6.63713e-12	0.283485	0.255	0.108	2.1428e-07	Fib_9	Etv1
6.72073e-12	0.278005	0.339	0.163	2.16979e-07	Fib_9	Snw1
6.90984e-12	0.34442	0.293	0.133	2.23084e-07	Fib_9	Eif4ebp2
8.44707e-12	0.274169	0.331	0.157	2.72714e-07	Fib_9	Pdcd4
8.66107e-12	0.262781	0.678	0.39	2.79623e-07	Fib_9	Tln1
9.44107e-12	0.263409	0.741	0.442	3.04805e-07	Fib_9	Atp5d
1.02083e-11	0.316714	0.393	0.199	3.29574e-07	Fib_9	Cuta
1.11959e-11	0.367421	0.464	0.255	3.6146e-07	Fib_9	Ttc14
1.29982e-11	0.299464	0.393	0.199	4.19645e-07	Fib_9	Dpysl3
1.38327e-11	0.26402	0.28	0.127	4.46589e-07	Fib_9	Pgrmc2
1.41694e-11	0.312521	0.418	0.221	4.5746e-07	Fib_9	Esyt2
1.9007e-11	0.288395	0.431	0.231	6.1364e-07	Fib_9	Pros1
2.11562e-11	0.301106	0.397	0.203	6.83029e-07	Fib_9	Klhl24
2.54905e-11	0.392111	0.552	0.335	8.22961e-07	Fib_9	Kmt2e
2.5709e-11	0.412894	0.774	0.501	8.30015e-07	Fib_9	Gpx4
2.63051e-11	0.2753	0.276	0.124	8.4926e-07	Fib_9	Efcab14
3.05726e-11	0.258489	0.326	0.157	9.87037e-07	Fib_9	Dpm1
3.13536e-11	0.292885	0.498	0.278	1.01225e-06	Fib_9	Cyb5a
3.18202e-11	0.314834	0.782	0.497	1.02732e-06	Fib_9	Ptms
3.18834e-11	0.502011	0.381	0.202	1.02935e-06	Fib_9	Raph1
3.19364e-11	0.295856	0.339	0.168	1.03107e-06	Fib_9	Dctn4
3.28434e-11	0.284461	0.406	0.214	1.06035e-06	Fib_9	Ptov1
3.52995e-11	0.334297	0.297	0.141	1.13964e-06	Fib_9	Ttc28
3.81422e-11	0.339357	0.251	0.111	1.23142e-06	Fib_9	Odr4
3.85576e-11	0.292999	0.31	0.148	1.24483e-06	Fib_9	Fbxl3
3.86029e-11	0.279434	0.669	0.393	1.2463e-06	Fib_9	Cyba
4.40472e-11	0.268482	0.611	0.355	1.42207e-06	Fib_9	Bri3
4.43355e-11	0.416092	0.264	0.122	1.43137e-06	Fib_9	Parp3
5.09781e-11	0.28316	0.464	0.258	1.64583e-06	Fib_9	Smc1a
5.35791e-11	0.257266	0.368	0.189	1.7298e-06	Fib_9	Camk1
5.70304e-11	0.269604	0.335	0.162	1.84123e-06	Fib_9	Osmr
5.79279e-11	0.280076	0.423	0.229	1.8702e-06	Fib_9	Sec11a
6.38052e-11	0.394396	0.937	0.797	2.05995e-06	Fib_9	Ubb
6.38387e-11	0.422683	0.276	0.131	2.06103e-06	Fib_9	Sfswap
6.57952e-11	0.331694	0.314	0.154	2.1242e-06	Fib_9	Trappc2l
7.38703e-11	0.268357	0.377	0.191	2.3849e-06	Fib_9	Ehd1
7.61207e-11	0.344112	0.268	0.122	2.45756e-06	Fib_9	Zfp950
7.98755e-11	0.251409	0.431	0.232	2.57878e-06	Fib_9	Tsn
8.22663e-11	0.307245	0.339	0.17	2.65597e-06	Fib_9	Ehd2
8.98675e-11	0.253552	0.268	0.122	2.90137e-06	Fib_9	Anapc16
9.22122e-11	0.284688	0.385	0.202	2.97707e-06	Fib_9	Gnb4
9.26063e-11	0.268881	0.339	0.166	2.98979e-06	Fib_9	Hes1
9.96991e-11	0.33782	0.51	0.296	3.21878e-06	Fib_9	Xbp1
1.04897e-10	0.292061	0.481	0.273	3.38661e-06	Fib_9	Rbm5
1.05593e-10	0.291379	0.356	0.184	3.40907e-06	Fib_9	Cul1
1.1193e-10	0.253487	0.54	0.308	3.61367e-06	Fib_9	D8Ertd738e
1.27699e-10	0.274561	0.414	0.221	4.12276e-06	Fib_9	Leprot
1.27987e-10	0.378925	0.276	0.129	4.13207e-06	Fib_9	Cpxm1
1.52299e-10	0.277599	0.331	0.166	4.91696e-06	Fib_9	Cuedc2
1.53295e-10	0.302793	0.498	0.286	4.94914e-06	Fib_9	Glg1
1.80219e-10	0.281374	0.531	0.309	5.81837e-06	Fib_9	Park7
2.25984e-10	0.372885	0.293	0.146	7.2959e-06	Fib_9	Wasl
2.36841e-10	0.280641	0.46	0.263	7.6464e-06	Fib_9	Pkn2
2.45932e-10	0.323233	0.331	0.169	7.93992e-06	Fib_9	Golim4
2.49675e-10	0.265901	0.381	0.199	8.06077e-06	Fib_9	Adamts2
2.53621e-10	0.688696	0.36	0.189	8.18816e-06	Fib_9	Btg2
3.15624e-10	0.270199	0.381	0.201	1.01899e-05	Fib_9	Krit1
3.49552e-10	0.268187	0.259	0.122	1.12853e-05	Fib_9	Spen
3.56949e-10	0.360384	0.314	0.158	1.15241e-05	Fib_9	Mfap2
3.79978e-10	0.310355	0.485	0.277	1.22676e-05	Fib_9	Dnajb6
4.26905e-10	0.250182	0.347	0.177	1.37826e-05	Fib_9	Cdk14
4.41257e-10	0.598614	0.347	0.178	1.4246e-05	Fib_9	Rgs2
5.29078e-10	0.330068	0.569	0.341	1.70813e-05	Fib_9	Ankrd11
5.90616e-10	0.271498	0.251	0.116	1.90681e-05	Fib_9	Max
6.02686e-10	0.262783	0.699	0.442	1.94577e-05	Fib_9	Pfdn5
6.59105e-10	0.273646	0.339	0.173	2.12792e-05	Fib_9	Magt1
7.11297e-10	0.310713	0.377	0.204	2.29642e-05	Fib_9	Dcaf8
8.52574e-10	0.337936	0.418	0.236	2.75253e-05	Fib_9	Dnajc1
9.53299e-10	0.268256	0.331	0.17	3.07773e-05	Fib_9	Derl1
9.63371e-10	0.26764	0.255	0.121	3.11024e-05	Fib_9	Ccdc127
1.00148e-09	0.264595	0.393	0.213	3.23327e-05	Fib_9	Hcfc1r1
1.05764e-09	0.274149	0.28	0.136	3.4146e-05	Fib_9	Auts2
1.12493e-09	0.295132	0.268	0.128	3.63184e-05	Fib_9	Npc1
1.16596e-09	0.281162	0.347	0.183	3.76431e-05	Fib_9	Hbp1
3.06636e-09	0.529041	0.427	0.259	9.89973e-05	Fib_9	Cebpd
3.08466e-09	0.276194	0.929	0.698	9.95882e-05	Fib_9	Igfbp7
3.78636e-09	0.356646	0.331	0.177	0.000122243	Fib_9	Atf5
7.21084e-09	0.272626	0.251	0.122	0.000232802	Fib_9	Gigyf1
7.72304e-09	0.443938	0.69	0.476	0.000249338	Fib_9	Jund
8.27354e-09	0.291338	0.285	0.149	0.000267111	Fib_9	Wipi1
9.86176e-09	0.253936	0.289	0.146	0.000318387	Fib_9	Pnkd
9.86406e-09	0.426686	0.343	0.194	0.000318461	Fib_9	Rhob
1.07743e-08	0.292667	0.31	0.166	0.00034785	Fib_9	Kmt5b
1.15163e-08	0.286651	0.289	0.149	0.000371803	Fib_9	Aig1
1.39953e-08	0.302616	0.297	0.159	0.000451839	Fib_9	P3h3
1.4148e-08	0.280923	0.276	0.144	0.000456769	Fib_9	Ccdc186
2.00467e-08	0.310802	0.251	0.127	0.000647207	Fib_9	Cnot3
3.86886e-08	0.28837	0.276	0.144	0.00124906	Fib_9	Cnot4
4.15776e-08	0.315772	0.527	0.33	0.00134233	Fib_9	Ifi27
4.39717e-08	0.308459	0.46	0.279	0.00141963	Fib_9	Pura
4.74073e-08	0.383489	0.393	0.236	0.00153054	Fib_9	Man2a1
6.57255e-08	0.284629	0.293	0.158	0.00212195	Fib_9	Gtf2i
7.18271e-08	0.438067	0.435	0.27	0.00231894	Fib_9	Cygb
8.85374e-08	0.321816	0.954	0.814	0.00285843	Fib_9	Eif1
1.04349e-07	0.269061	0.251	0.13	0.0033689	Fib_9	Rbm42
1.25442e-07	0.383575	0.297	0.161	0.0040499	Fib_9	Cxcl12
2.71348e-07	0.28684	0.707	0.477	0.00876047	Fib_9	Luc7l2
2.85141e-07	0.261163	0.318	0.183	0.00920579	Fib_9	Lrp10
3.28869e-07	0.289061	0.41	0.254	0.0106175	Fib_9	Hnrnpr
4.68591e-07	0.301533	0.406	0.254	0.0151285	Fib_9	Anapc5
8.45152e-07	0.300215	0.305	0.18	0.0272857	Fib_9	Map2k2
1.50672e-05	0.255969	0.339	0.216	0.486446	Fib_9	Nrip1
2.12532e-05	0.285627	0.456	0.302	0.686161	Fib_9	Id3

[truncated: 1 more sheets: ECM]
